# Supplementary material for: 6-Methyl-4-{[4-(tri­methyl­sil­yl)-1H-1,2,3-triazol-1-yl]meth­yl}-2H-chromen-2-one
Source: IUCrdata. 2020 Apr 3;5(Pt 4):x200427. doi: 10.1107/S2414314620004277 (PMC9462210; doi:10.1107/S2414314620004277)
Supplement: Supplementary file 1 [file x-05-x200427-sup1.cif]

##############################################################################
#                                                                            #
# This CIF contains the data for a data article accepted for                 #
# publication in IUCrData. It conforms to the requirements of                #
# Notes for Authors for IUCrData, and has been                               #
# peer reviewed under the auspices of IUCrData.                              #
#                                                                            #
# Full details of the Crystallographic Information File format               #
# are given in the paper "The Crystallographic Information File (CIF):       #
# a New Standard Archive File for Crystallography" by S. R. Hall, F. H.      #
# Allen and I. D. Brown [Acta Cryst. (1991), A47, 655-685].                  #
#                                                                            #
# The current version of the core CIF dictionary is obtainable from          #
# ftp://ftp.iucr.org/pub/cif_core.dic.                                       #
#                                                                            #
# Software is freely available for graphical display of the structure(s)     #
# in this CIF. For information consult the CIF software page                 #
# http://www.iucr.org/resources/cif/software.                                #
#                                                                            #
# This file may be used for bona fide research purposes within the           #
# scientific community so long as proper attribution is given to the data    # 
# article from which it was obtained.                                        #
#                                                                            #
##############################################################################
data_global
_audit_creation_method     'PLATON <TABLE ACC> option'
_journal_date_recd_electronic     2020-03-24
_journal_date_accepted     2020-03-28
_journal_name_full     'IUCrData'
_journal_year     2020
_journal_volume     5
_journal_issue      4
_journal_page_first     0
_journal_page_last     0
_journal_paper_category     HO
_journal_paper_doi     10.1107/S2414314620004277
_journal_coeditor_code     HB4344
_publ_contact_author_name
;
 'Noor Shahina Begum'
;
_publ_contact_author_address
;
 Department of Studies in Chemistry
 Bangalore University,
 Jnana Bharathi Campus,
 Bangalore-560 056,
 India
;
_publ_contact_author_email     'noorsb05@gmail.com'
_publ_contact_author_fax     '(91) 80 2296 1331'
_publ_contact_author_phone     '(91) 80 2296 1344'
_publ_section_title
;\
6-Methyl-4-{[4-(trimethylsilyl)-1<i>H</i>-1,2,3-triazol-1-yl]methyl}-2<i>H</i>-\
chromen-2-one
;
_publ_section_title_footnote     .
loop_
    _publ_author_name
    _publ_author_address
    'Sowmiya, Carmel Y.'
;
 Department of Studies in Chemistry,
 Bangalore University,
 Jnana Bharathi Campus,
 Bangalore-560 056,
 Karnataka
 India
;
    'Prasad, N. L.'
;
 Department of Studies in Chemistry,
 Bangalore University,
 Jnana Bharathi Campus,
 Bangalore-560 056,
 Karnataka
 India
;
    'Noor Shahina Begum'
;
 Department of Studies in Chemistry,
 Bangalore University,
 Jnana Bharathi Campus,
 Bangalore-560 056,
 Karnataka
 India
;
    'Hari Prasad Suresh'
;
 Department of Studies in Chemistry,
 Bengaluru Central University,
 Central College Campus,
 Bengaluru-560 001,
 Karnataka
 India
;
_publ_section_synopsis
;
In the crystal of the title compound, the molecules are linked into [010] chains
by C---H...O interactions.
;
data_I
_database_code_depnum_ccdc_archive 'CCDC 1993489'
_audit_creation_method     SHELXL-97
_chemical_name_systematic
;\
6-Methyl-4-{[4-(trimethylsilyl)-1<i>H</i>-1,2,3-triazol-1-yl]methyl}-\
2<i>H</i>-chromen-2-one
;
_chemical_name_common     ?
_chemical_formula_moiety     'C16 H19 N3 O2 Si'
_chemical_formula_sum     'C16 H19 N3 O2 Si'
_chemical_formula_iupac     'C16 H19 N3 O2 Si'
_chemical_formula_weight     313.43
_chemical_melting_point     ?
_symmetry_cell_setting     monoclinic
_symmetry_space_group_name_H-M     'C 2/c'
loop_
    _symmetry_equiv_pos_as_xyz
    'x, y, z'
    '-x, y, -z+1/2'
    'x+1/2, y+1/2, z'
    '-x+1/2, y+1/2, -z+1/2'
    '-x, -y, -z'
    'x, -y, z-1/2'
    '-x+1/2, -y+1/2, -z'
    'x+1/2, -y+1/2, z-1/2'
_cell_length_a     20.869(2)
_cell_length_b     6.5971(6)
_cell_length_c     24.561(2)
_cell_angle_alpha     90.00
_cell_angle_beta     103.419(4)
_cell_angle_gamma     90.00
_cell_volume     3289.1(5)
_cell_formula_units_Z     8
_cell_measurement_reflns_used     3589
_cell_measurement_theta_min     2.92
_cell_measurement_theta_max     26.99
_cell_measurement_temperature     100(2)
_exptl_crystal_description     'block'
_exptl_crystal_colour     'colorless'
_exptl_crystal_size_max     0.14
_exptl_crystal_size_mid     0.14
_exptl_crystal_size_min     0.12
_exptl_crystal_density_diffrn     1.266
_exptl_crystal_density_meas     ?
_exptl_crystal_density_method     'not measured'
_exptl_crystal_F_000     1328
_exptl_absorpt_coefficient_mu     0.153
_exptl_absorpt_correction_type     multi-scan
_exptl_absorpt_process_details
;
(SADABS; Bruker, 1998)
;
_exptl_absorpt_correction_T_min     0.9789
_exptl_absorpt_correction_T_max     0.9819
_exptl_special_details     ?
_diffrn_ambient_temperature     100(2)
_diffrn_radiation_type     MoK\a
_diffrn_radiation_wavelength     0.71073
_diffrn_radiation_source     'fine-focus sealed tube'
_diffrn_radiation_monochromator     graphite
_diffrn_measurement_device_type     'Bruker SMART APEX CCD'
_diffrn_measurement_method     '\w scans'
_diffrn_detector_area_resol_mean     ?
_diffrn_reflns_number     21620
_diffrn_reflns_av_R_equivalents     0.0708
_diffrn_reflns_av_sigmaI/netI     0.0514
_diffrn_reflns_theta_min     2.92
_diffrn_reflns_theta_max     26.99
_diffrn_reflns_theta_full     26.99
_diffrn_measured_fraction_theta_max     0.999
_diffrn_measured_fraction_theta_full     0.999
_diffrn_reflns_limit_h_min     -26
_diffrn_reflns_limit_h_max     26
_diffrn_reflns_limit_k_min     -8
_diffrn_reflns_limit_k_max     8
_diffrn_reflns_limit_l_min     -31
_diffrn_reflns_limit_l_max     31
_diffrn_standards_number     ?
_diffrn_standards_interval_count     ?
_diffrn_standards_interval_time     ?
_diffrn_standards_decay_%     ?
_refine_special_details
;
 Refinement of F^2^ against ALL reflections.  The weighted R-factor wR and
 goodness of fit S are based on F^2^, conventional R-factors R are based
 on F, with F set to zero for negative F^2^. The threshold expression of
 F^2^ > 2\s(F^2^) is used only for calculating R-factors(gt) etc. and is
 not relevant to the choice of reflections for refinement.  R-factors based
 on F^2^ are statistically about twice as large as those based on F, and R-
 factors based on ALL data will be even larger.
The H atoms were placed at calculated positions in the riding-model
approximation with C---H = 0.95 \%A, 1.00 \%A and 0.96 \%A for aromatic,
methyne and methyl H-atoms respectively, with <i>U</i>~iso~(H) =
1.5<i>U</i>~eq~(C) for methyl H atoms and <i>U</i>~iso~(H) =
1.2<i>U</i>~eq~(C) for other hydrogen atoms.
;
_reflns_number_total     3589
_reflns_number_gt     2644
_reflns_threshold_expression     >2\s(I)
_refine_ls_structure_factor_coef     Fsqd
_refine_ls_matrix_type     full
_refine_ls_R_factor_all     0.0844
_refine_ls_R_factor_gt     0.0542
_refine_ls_wR_factor_gt     0.1157
_refine_ls_wR_factor_ref     0.1249
_refine_ls_goodness_of_fit_ref     0.985
_refine_ls_restrained_S_all     0.985
_refine_ls_number_reflns     3589
_refine_ls_number_parameters     203
_refine_ls_number_restraints     0
_refine_ls_hydrogen_treatment     mixed
_refine_ls_weighting_scheme     calc
_refine_ls_weighting_details
         'calc w=1/[\s^2^(Fo^2^)+(0.0517P)^2^+6.1123P] where P=(Fo^2^+2Fc^2^)/3'
_atom_sites_solution_hydrogens     geom
_atom_sites_solution_primary     direct
_atom_sites_solution_secondary     difmap
_refine_ls_shift/su_max     0.000
_refine_ls_shift/su_mean     0.000
_refine_diff_density_max     0.424
_refine_diff_density_min     -0.308
_refine_ls_extinction_method     none
_refine_ls_extinction_coef     ?
loop_
    _atom_type_symbol
    _atom_type_description
    _atom_type_scat_dispersion_real
    _atom_type_scat_dispersion_imag
    _atom_type_scat_source
    'C' 'C' 0.0033 0.0016
                         'International Tables Vol C Tables 4.2.6.8 and 6.1.1.4'
    'H' 'H' 0.0000 0.0000
                         'International Tables Vol C Tables 4.2.6.8 and 6.1.1.4'
    'N' 'N' 0.0061 0.0033
                         'International Tables Vol C Tables 4.2.6.8 and 6.1.1.4'
    'O' 'O' 0.0106 0.0060
                         'International Tables Vol C Tables 4.2.6.8 and 6.1.1.4'
    'Si' 'Si' 0.0817 0.0704
                         'International Tables Vol C Tables 4.2.6.8 and 6.1.1.4'
_computing_data_collection
;
SMART (Bruker, 1998)
;
_computing_cell_refinement
;
SAINT-plus (Bruker, 1998)
;
_computing_data_reduction
;
SAINT-plus (Bruker, 1998)
;
_computing_structure_solution
;
SHELXS-97 (Sheldrick, 2008)
;
_computing_structure_refinement
;
SHELXL-97 (Sheldrick, 2008)
;
_computing_molecular_graphics
;
CAMERON (Watkin et al., 1996)
;
_computing_publication_material
;
SHELXL-97 (Sheldrick, 2008)
;
loop_
    _atom_site_type_symbol
    _atom_site_label
    _atom_site_fract_x
    _atom_site_fract_y
    _atom_site_fract_z
    _atom_site_U_iso_or_equiv
    _atom_site_adp_type
    _atom_site_calc_flag
    _atom_site_refinement_flags
    _atom_site_occupancy
    _atom_site_symmetry_multiplicity
    _atom_site_disorder_assembly
    _atom_site_disorder_group
    Si Si1 0.03716(3) 0.5449(10) 0.15123(2) 0.02394(18) Uani d . 1 1 . .
    O O1 0.23596(8) -0.0948(2) 0.43023(6) 0.0249(4) Uani d . 1 1 . .
    O O2 0.15849(8) -0.2426(2) 0.36664(6) 0.0326(4) Uani d . 1 1 . .
    N N1 0.20048(8) 0.3969(3) 0.26552(7) 0.0191(4) Uani d . 1 1 . .
    N N2 0.20697(9) 0.2741(3) 0.22317(7) 0.0254(4) Uani d . 1 1 . .
    N N3 0.15636(9) 0.3094(3) 0.18156(7) 0.0250(4) Uani d . 1 1 . .
    C C1 0.35583(11) 0.2153(4) 0.52305(8) 0.0252(5) Uani d . 1 1 . .
    H H1 0.3807 0.2112 0.5607 0.030 Uiso calc R 1 1 . .
    C C2 0.31413(11) 0.0572(3) 0.50291(9) 0.0247(5) Uani d . 1 1 . .
    H H2 0.3101 -0.0547 0.5262 0.030 Uiso calc R 1 1 . .
    C C3 0.27813(10) 0.0645(3) 0.44800(8) 0.0202(5) Uani d . 1 1 . .
    C C4 0.28295(10) 0.2265(3) 0.41304(8) 0.0187(4) Uani d . 1 1 . .
    C C5 0.32612(10) 0.3849(3) 0.43475(8) 0.0210(5) Uani d . 1 1 . .
    H H5 0.3304 0.4963 0.4114 0.025 Uiso calc R 1 1 . .
    C C6 0.36260(10) 0.3823(3) 0.48958(9) 0.0234(5) Uani d . 1 1 . .
    C C7 0.19476(11) -0.0985(3) 0.37792(9) 0.0247(5) Uani d . 1 1 . .
    C C8 0.19909(11) 0.0696(3) 0.34119(8) 0.0223(5) Uani d . 1 1 . .
    H H8 0.1708 0.0714 0.3048 0.027 Uiso calc R 1 1 . .
    C C9 0.24152(10) 0.2231(3) 0.35664(8) 0.0195(4) Uani d . 1 1 . .
    C C10 0.24919(10) 0.3949(3) 0.31845(8) 0.0207(5) Uani d . 1 1 . .
    H H10A 0.2464 0.5245 0.3381 0.025 Uiso calc R 1 1 . .
    H H10B 0.2936 0.3870 0.3107 0.025 Uiso calc R 1 1 . .
    C C11 0.14617(10) 0.5105(3) 0.25053(8) 0.0190(4) Uani d . 1 1 . .
    H H11 0.1309 0.6089 0.2728 0.023 Uiso calc R 1 1 . .
    C C12 0.11697(10) 0.4563(3) 0.19648(8) 0.0191(4) Uani d . 1 1 . .
    C C13 0.03782(12) 0.5050(5) 0.07685(9) 0.0384(7) Uani d . 1 1 . .
    H H13A 0.0740 0.5828 0.0678 0.058 Uiso calc R 1 1 . .
    H H13B -0.0042 0.5505 0.0531 0.058 Uiso calc R 1 1 . .
    H H13C 0.0440 0.3606 0.0703 0.058 Uiso calc R 1 1 . .
    C C14 -0.03101(12) 0.3935(4) 0.16733(9) 0.0368(6) Uani d . 1 1 . .
    H H14A -0.0733 0.4511 0.1476 0.055 Uiso calc R 1 1 . .
    H H14B -0.0280 0.3963 0.2077 0.055 Uiso calc R 1 1 . .
    H H14C -0.0278 0.2531 0.1552 0.055 Uiso calc R 1 1 . .
    C C15 0.02778(15) 0.8163(4) 0.16805(14) 0.0603(10) Uani d . 1 1 . .
    H H15A 0.0610 0.8968 0.1554 0.091 Uiso calc R 1 1 . .
    H H15B 0.0337 0.8320 0.2086 0.091 Uiso calc R 1 1 . .
    H H15C -0.0163 0.8320 0.1490 0.091 Uiso calc R 1 1 . .
    C C16 0.40799(11) 0.5535(4) 0.51336(9) 0.0297(5) Uani d . 1 1 . .
    H H16A 0.4063 0.6577 0.4846 0.045 Uiso calc R 1 1 . .
    H H16B 0.4531 0.5021 0.5255 0.045 Uiso calc R 1 1 . .
    H H16C 0.3942 0.6124 0.5454 0.045 Uiso calc R 1 1 . .
loop_
    _atom_site_aniso_label
    _atom_site_aniso_U_11
    _atom_site_aniso_U_22
    _atom_site_aniso_U_33
    _atom_site_aniso_U_12
    _atom_site_aniso_U_13
    _atom_site_aniso_U_23
    Si1 0.0243(3) 0.0291(4) 0.0149(3) 0.0056(3) -0.0026(2) -0.0034(3)
    O1 0.0367(9) 0.0208(8) 0.0168(7) -0.0033(7) 0.0049(7) 0.0003(6)
    O2 0.0487(11) 0.0256(9) 0.0241(8) -0.0140(8) 0.0100(7) -0.0068(7)
    N1 0.0222(9) 0.0219(9) 0.0119(8) 0.0000(8) 0.0012(7) -0.0007(7)
    N2 0.0279(10) 0.0316(11) 0.0148(9) 0.0071(9) 0.0012(7) -0.0039(8)
    N3 0.0261(10) 0.0320(11) 0.0147(9) 0.0060(8) -0.0001(7) -0.0019(8)
    C1 0.0281(12) 0.0331(13) 0.0122(10) 0.0068(10) 0.0006(9) 0.0015(9)
    C2 0.0313(12) 0.0252(12) 0.0178(10) 0.0067(10) 0.0059(9) 0.0058(9)
    C3 0.0250(11) 0.0187(11) 0.0169(10) 0.0023(9) 0.0051(8) -0.0010(8)
    C4 0.0217(11) 0.0215(11) 0.0125(9) 0.0030(9) 0.0030(8) -0.0011(8)
    C5 0.0225(11) 0.0233(11) 0.0169(10) 0.0010(9) 0.0041(8) 0.0024(8)
    C6 0.0215(11) 0.0299(12) 0.0184(11) 0.0022(10) 0.0038(9) -0.0022(9)
    C7 0.0346(13) 0.0217(12) 0.0191(11) -0.0010(10) 0.0087(9) -0.0034(9)
    C8 0.0264(11) 0.0246(12) 0.0142(10) -0.0007(10) 0.0013(8) -0.0017(9)
    C9 0.0225(11) 0.0211(11) 0.0146(10) 0.0035(9) 0.0035(8) -0.0004(8)
    C10 0.0224(11) 0.0235(11) 0.0129(10) -0.0006(9) -0.0024(8) 0.0011(8)
    C11 0.0218(11) 0.0206(11) 0.0148(10) 0.0009(9) 0.0047(8) -0.0004(8)
    C12 0.0206(10) 0.0228(11) 0.0134(9) 0.0013(9) 0.0029(8) -0.0003(8)
    C13 0.0306(13) 0.0660(19) 0.0164(11) -0.0041(13) 0.0008(10) 0.0070(11)
    C14 0.0266(12) 0.0652(19) 0.0174(11) 0.0048(13) 0.0028(9) -0.0006(11)
    C15 0.0529(19) 0.0388(17) 0.070(2) 0.0193(15) -0.0244(16) -0.0181(15)
    C16 0.0290(12) 0.0383(14) 0.0198(11) -0.0060(11) 0.0014(9) -0.0023(10)
_geom_special_details
;
 All s.u.'s (except the s.u. in the dihedral angle between two l.s. planes)
 are estimated using the full covariance matrix.  The cell s.u.'s are taken
 into account individually in the estimation of s.u.'s in distances, angles
 and torsion angles; correlations between s.u.'s in cell parameters are only
 used when they are defined by crystal symmetry.  An approximate (isotropic)
 treatment of cell s.u.'s is used for estimating s.u.'s involving l.s. planes.
;
loop_
    _geom_bond_atom_site_label_1
    _geom_bond_atom_site_label_2
    _geom_bond_site_symmetry_2
    _geom_bond_distance
    _geom_bond_publ_flag
    Si1 C13 . 1.849(2) ?
    Si1 C14 . 1.854(3) ?
    Si1 C15 . 1.858(3) ?
    Si1 C12 . 1.869(2) ?
    O1 C7 . 1.370(3) ?
    O1 C3 . 1.375(3) ?
    O2 C7 . 1.207(3) ?
    N1 C11 . 1.337(3) ?
    N1 N2 . 1.350(2) ?
    N1 C10 . 1.453(2) ?
    N2 N3 . 1.309(2) ?
    N3 C12 . 1.375(3) ?
    C1 C2 . 1.375(3) ?
    C1 C6 . 1.401(3) ?
    C1 H1 . 0.9500 ?
    C2 C3 . 1.384(3) ?
    C2 H2 . 0.9500 ?
    C3 C4 . 1.389(3) ?
    C4 C5 . 1.402(3) ?
    C4 C9 . 1.453(3) ?
    C5 C6 . 1.385(3) ?
    C5 H5 . 0.9500 ?
    C6 C16 . 1.502(3) ?
    C7 C8 . 1.446(3) ?
    C8 C9 . 1.341(3) ?
    C8 H8 . 0.9500 ?
    C9 C10 . 1.503(3) ?
    C10 H10A . 0.9900 ?
    C10 H10B . 0.9900 ?
    C11 C12 . 1.373(3) ?
    C11 H11 . 0.9500 ?
    C13 H13A . 0.9800 ?
    C13 H13B . 0.9800 ?
    C13 H13C . 0.9800 ?
    C14 H14A . 0.9800 ?
    C14 H14B . 0.9800 ?
    C14 H14C . 0.9800 ?
    C15 H15A . 0.9800 ?
    C15 H15B . 0.9800 ?
    C15 H15C . 0.9800 ?
    C16 H16A . 0.9800 ?
    C16 H16B . 0.9800 ?
    C16 H16C . 0.9800 ?
loop_
    _geom_angle_atom_site_label_1
    _geom_angle_atom_site_label_2
    _geom_angle_atom_site_label_3
    _geom_angle_site_symmetry_1
    _geom_angle_site_symmetry_3
    _geom_angle
    _geom_angle_publ_flag
    C13 Si1 C14 . . 108.43(11) ?
    C13 Si1 C15 . . 112.47(15) ?
    C14 Si1 C15 . . 110.24(15) ?
    C13 Si1 C12 . . 109.47(10) ?
    C14 Si1 C12 . . 109.08(10) ?
    C15 Si1 C12 . . 107.11(11) ?
    C7 O1 C3 . . 121.84(16) ?
    C11 N1 N2 . . 110.77(16) ?
    C11 N1 C10 . . 128.60(17) ?
    N2 N1 C10 . . 120.63(17) ?
    N3 N2 N1 . . 106.71(16) ?
    N2 N3 C12 . . 109.96(16) ?
    C2 C1 C6 . . 121.8(2) ?
    C2 C1 H1 . . 119.1 ?
    C6 C1 H1 . . 119.1 ?
    C1 C2 C3 . . 118.6(2) ?
    C1 C2 H2 . . 120.7 ?
    C3 C2 H2 . . 120.7 ?
    O1 C3 C2 . . 116.45(19) ?
    O1 C3 C4 . . 121.63(18) ?
    C2 C3 C4 . . 121.9(2) ?
    C3 C4 C5 . . 118.08(18) ?
    C3 C4 C9 . . 117.72(19) ?
    C5 C4 C9 . . 124.18(19) ?
    C6 C5 C4 . . 121.4(2) ?
    C6 C5 H5 . . 119.3 ?
    C4 C5 H5 . . 119.3 ?
    C5 C6 C1 . . 118.2(2) ?
    C5 C6 C16 . . 121.6(2) ?
    C1 C6 C16 . . 120.21(19) ?
    O2 C7 O1 . . 116.9(2) ?
    O2 C7 C8 . . 126.0(2) ?
    O1 C7 C8 . . 117.04(19) ?
    C9 C8 C7 . . 122.4(2) ?
    C9 C8 H8 . . 118.8 ?
    C7 C8 H8 . . 118.8 ?
    C8 C9 C4 . . 119.28(19) ?
    C8 C9 C10 . . 123.50(19) ?
    C4 C9 C10 . . 117.21(18) ?
    N1 C10 C9 . . 114.30(17) ?
    N1 C10 H10A . . 108.7 ?
    C9 C10 H10A . . 108.7 ?
    N1 C10 H10B . . 108.7 ?
    C9 C10 H10B . . 108.7 ?
    H10A C10 H10B . . 107.6 ?
    N1 C11 C12 . . 106.13(18) ?
    N1 C11 H11 . . 126.9 ?
    C12 C11 H11 . . 126.9 ?
    C11 C12 N3 . . 106.42(17) ?
    C11 C12 Si1 . . 128.90(16) ?
    N3 C12 Si1 . . 124.57(14) ?
    Si1 C13 H13A . . 109.5 ?
    Si1 C13 H13B . . 109.5 ?
    H13A C13 H13B . . 109.5 ?
    Si1 C13 H13C . . 109.5 ?
    H13A C13 H13C . . 109.5 ?
    H13B C13 H13C . . 109.5 ?
    Si1 C14 H14A . . 109.5 ?
    Si1 C14 H14B . . 109.5 ?
    H14A C14 H14B . . 109.5 ?
    Si1 C14 H14C . . 109.5 ?
    H14A C14 H14C . . 109.5 ?
    H14B C14 H14C . . 109.5 ?
    Si1 C15 H15A . . 109.5 ?
    Si1 C15 H15B . . 109.5 ?
    H15A C15 H15B . . 109.5 ?
    Si1 C15 H15C . . 109.5 ?
    H15A C15 H15C . . 109.5 ?
    H15B C15 H15C . . 109.5 ?
    C6 C16 H16A . . 109.5 ?
    C6 C16 H16B . . 109.5 ?
    H16A C16 H16B . . 109.5 ?
    C6 C16 H16C . . 109.5 ?
    H16A C16 H16C . . 109.5 ?
    H16B C16 H16C . . 109.5 ?
loop_
    _geom_torsion_atom_site_label_1
    _geom_torsion_atom_site_label_2
    _geom_torsion_atom_site_label_3
    _geom_torsion_atom_site_label_4
    _geom_torsion_site_symmetry_1
    _geom_torsion_site_symmetry_2
    _geom_torsion_site_symmetry_3
    _geom_torsion_site_symmetry_4
    _geom_torsion
    _geom_torsion_publ_flag
    C11 N1 N2 N3 . . . . -0.5(2) ?
    C10 N1 N2 N3 . . . . -179.99(18) ?
    N1 N2 N3 C12 . . . . 0.4(2) ?
    C6 C1 C2 C3 . . . . 0.1(3) ?
    C7 O1 C3 C2 . . . . 175.88(19) ?
    C7 O1 C3 C4 . . . . -2.5(3) ?
    C1 C2 C3 O1 . . . . -178.51(19) ?
    C1 C2 C3 C4 . . . . -0.1(3) ?
    O1 C3 C4 C5 . . . . 178.70(18) ?
    C2 C3 C4 C5 . . . . 0.4(3) ?
    O1 C3 C4 C9 . . . . 0.3(3) ?
    C2 C3 C4 C9 . . . . -178.0(2) ?
    C3 C4 C5 C6 . . . . -0.7(3) ?
    C9 C4 C5 C6 . . . . 177.7(2) ?
    C4 C5 C6 C1 . . . . 0.6(3) ?
    C4 C5 C6 C16 . . . . -178.9(2) ?
    C2 C1 C6 C5 . . . . -0.3(3) ?
    C2 C1 C6 C16 . . . . 179.2(2) ?
    C3 O1 C7 O2 . . . . -178.32(19) ?
    C3 O1 C7 C8 . . . . 2.1(3) ?
    O2 C7 C8 C9 . . . . -179.0(2) ?
    O1 C7 C8 C9 . . . . 0.5(3) ?
    C7 C8 C9 C4 . . . . -2.7(3) ?
    C7 C8 C9 C10 . . . . 177.1(2) ?
    C3 C4 C9 C8 . . . . 2.3(3) ?
    C5 C4 C9 C8 . . . . -176.1(2) ?
    C3 C4 C9 C10 . . . . -177.55(18) ?
    C5 C4 C9 C10 . . . . 4.1(3) ?
    C11 N1 C10 C9 . . . . 100.6(2) ?
    N2 N1 C10 C9 . . . . -79.9(2) ?
    C8 C9 C10 N1 . . . . 8.1(3) ?
    C4 C9 C10 N1 . . . . -172.13(18) ?
    N2 N1 C11 C12 . . . . 0.3(2) ?
    C10 N1 C11 C12 . . . . 179.78(19) ?
    N1 C11 C12 N3 . . . . 0.0(2) ?
    N1 C11 C12 Si1 . . . . 176.29(16) ?
    N2 N3 C12 C11 . . . . -0.3(2) ?
    N2 N3 C12 Si1 . . . . -176.77(16) ?
    C13 Si1 C12 C11 . . . . 157.8(2) ?
    C14 Si1 C12 C11 . . . . -83.7(2) ?
    C15 Si1 C12 C11 . . . . 35.6(3) ?
    C13 Si1 C12 N3 . . . . -26.5(2) ?
    C14 Si1 C12 N3 . . . . 92.0(2) ?
    C15 Si1 C12 N3 . . . . -148.7(2) ?
loop_
    _geom_hbond_atom_site_label_D
    _geom_hbond_atom_site_label_H
    _geom_hbond_atom_site_label_A
    _geom_hbond_site_symmetry_A
    _geom_hbond_distance_DH
    _geom_hbond_distance_HA
    _geom_hbond_distance_DA
    _geom_hbond_angle_DHA
    C10 H10A O2 1_565 0.99 2.61 3.4270(10)
                                         140
    C11 H11 O2 1_565 0.95 2.45 3.2420(10)
                                        141
