# Supplementary material for: 6-Methyl-4-{[4-(tri­methyl­sil­yl)-1H-1,2,3-triazol-1-yl]meth­yl}-2H-chromen-2-one
Source: IUCrdata. 2020 Apr 3;5(Pt 4):x200427. doi: 10.1107/S2414314620004277 (PMC9462210; doi:10.1107/S2414314620004277)
Supplement: Supplementary file 2 [file x-05-x200427-Isup2.hkl]

#
# h,k,l, Fc-squared, Fo-squared, sigma(Fo-squared) and status flag
#
data_I
_shelx_title ' pc1 in C 2/c'
_shelx_refln_list_code          4
_shelx_F_calc_maximum      402.19
_exptl_crystal_F_000      1328.00
_reflns_d_resolution_high  0.7829
 
loop_
 _symmetry_equiv_pos_as_xyz
 'x, y, z'
 '-x, y, -z+1/2'
 'x+1/2, y+1/2, z'
 '-x+1/2, y+1/2, -z+1/2'
 '-x, -y, -z'
 'x, -y, z-1/2'
 '-x+1/2, -y+1/2, -z'
 'x+1/2, -y+1/2, z-1/2'
 
_cell_length_a    20.8687
_cell_length_b     6.5971
_cell_length_c    24.5613
_cell_angle_alpha  90.000
_cell_angle_beta  103.419
_cell_angle_gamma  90.000
 
_shelx_F_squared_multiplier     1.000
 
loop_
 _refln_index_h
 _refln_index_k
 _refln_index_l
 _refln_F_squared_calc
 _refln_F_squared_meas
 _refln_F_squared_sigma
 _refln_observed_status
   4   0   0    18099.15    16525.77    513.39 o
   6   0   0    13900.08    14281.87    292.78 o
   8   0   0      336.87      304.76     15.48 o
  10   0   0     8333.20     8708.97    158.92 o
  12   0   0     8167.41     7754.67    145.34 o
  14   0   0     3591.80     2841.59     88.12 o
  16   0   0     5644.40     5049.44    140.99 o
  18   0   0     5313.86     5108.72    147.99 o
  20   0   0      864.46      918.52     64.99 o
  22   0   0       43.69       43.33     95.96 o
  24   0   0      513.01      530.10     74.66 o
   1   1   0    26373.23    25321.11    305.60 o
   3   1   0     6039.95     5628.89     80.70 o
   5   1   0     3853.10     3735.45     51.63 o
   7   1   0     1040.81     1018.66     19.64 o
   9   1   0     1240.27      988.57     26.18 o
  11   1   0     9336.39     8793.58    119.03 o
  13   1   0     5782.77     5130.01     86.71 o
  15   1   0     1288.53     1131.46     35.56 o
  17   1   0     1815.54     1787.15     51.62 o
  19   1   0       47.63       49.68     25.89 o
  21   1   0      221.59      245.18     71.93 o
  23   1   0       93.66      231.36     59.39 o
  25   1   0      398.34      468.05     91.69 o
   0   2   0    11936.72    11474.71    190.51 o
   2   2   0     9630.08    10351.89    121.90 o
   4   2   0     1385.31     1233.38     22.50 o
   6   2   0     1491.91     1572.79     32.01 o
   8   2   0     1515.44     1782.81     32.75 o
  10   2   0      191.88      300.36     14.83 o
  12   2   0     4037.29     3625.90     78.27 o
  14   2   0     6230.32     5573.61     99.54 o
  16   2   0       13.66       39.61     19.70 o
  18   2   0      987.16      832.85     48.33 o
  20   2   0       64.44       72.80     40.67 o
  22   2   0      905.33      934.17     74.53 o
  24   2   0       32.60       18.39     55.47 o
   1   3   0     7390.53     7863.02    108.96 o
   3   3   0     2127.09     2274.55     35.94 o
   5   3   0      334.78      229.17     12.51 o
   7   3   0      615.00      723.64     30.39 o
   9   3   0      172.43      181.67     19.16 o
  11   3   0     2179.51     2206.46     56.99 o
  13   3   0     1991.59     1794.68     54.63 o
  15   3   0     1241.50     1171.10     40.56 o
  17   3   0       12.48        0.00     27.32 o
  19   3   0     1295.60     1419.72     72.46 o
  21   3   0      140.26      256.04     83.51 o
  23   3   0       22.45      102.44    113.61 o
   0   4   0      761.26      934.70     41.07 o
   2   4   0     1126.94     1188.72     34.92 o
   4   4   0      650.45      696.29     29.98 o
   6   4   0      509.06      458.15     24.74 o
   8   4   0       73.33       52.40     24.08 o
  10   4   0      907.66      798.44     48.54 o
  12   4   0      323.26      343.76     31.08 o
  14   4   0      292.98      207.18     57.96 o
  16   4   0     2170.64     2155.01     94.81 o
  18   4   0      112.91      161.58     57.44 o
  20   4   0       19.89        0.00     59.78 o
  22   4   0        7.98      109.15     85.67 o
   1   5   0     1114.54     1230.74     42.89 o
   3   5   0     4478.51     4111.86     89.17 o
   5   5   0      206.28      220.51     25.17 o
   7   5   0      209.85      166.96     27.25 o
   9   5   0       49.25      168.00     41.02 o
  11   5   0      499.52      465.94     45.38 o
  13   5   0      190.17      216.18     46.36 o
  15   5   0        5.83       30.73     39.91 o
  17   5   0      141.73      173.20     61.88 o
  19   5   0       26.57       98.16     69.93 o
   0   6   0     7015.93     6809.82    195.53 o
   2   6   0     5191.07     5250.90    121.96 o
   4   6   0     1110.65     1011.37     51.33 o
   6   6   0      177.39      270.53     34.22 o
   8   6   0      171.95      208.30     79.81 o
  10   6   0      422.41      323.44     56.68 o
  12   6   0       34.50       77.32     97.50 o
  14   6   0       14.83       90.97     70.64 o
  16   6   0      164.14      302.94     85.20 o
  18   6   0       25.40      316.54    115.25 o
   1   7   0      124.52      100.18     43.94 o
   3   7   0       99.95       91.49     42.95 o
   5   7   0      161.57      195.90     47.75 o
   7   7   0       57.51       96.94     56.08 o
   9   7   0        1.34       34.57     62.10 o
  11   7   0      160.67      254.99     78.52 o
  13   7   0       70.28        0.00     83.03 o
   0   8   0       44.35        0.00    110.11 o
   2   8   0      282.72      336.16     69.94 o
   4   8   0      107.58      154.97     69.14 o
   6   8   0       57.98        4.78     84.39 o
   8   8   0       78.27      182.09     82.10 o
 -25   1   1      375.42      394.82     84.85 o
 -23   1   1      254.82      229.96     75.82 o
 -21   1   1      370.42      413.33     50.30 o
 -19   1   1        7.89       90.53     47.92 o
 -17   1   1        0.00       12.86     21.86 o
 -15   1   1      851.40      785.95     30.59 o
 -13   1   1      904.69      874.71     27.48 o
 -11   1   1     1234.59     1244.13     26.03 o
  -9   1   1     5815.11     6157.82     81.52 o
  -7   1   1       62.00       62.71      6.30 o
  -5   1   1     2828.81     2745.75     37.58 o
  -3   1   1     6057.86     6112.58     83.64 o
  -1   1   1     4714.55     4434.51     60.84 o
   1   1   1    10490.68    10237.55    125.76 o
   3   1   1     1986.15     2024.77     33.37 o
   5   1   1      306.92      402.30     11.15 o
   7   1   1     3170.38     3324.78     49.43 o
   9   1   1      285.67      276.32     12.78 o
  11   1   1      410.57      319.32     16.32 o
  13   1   1      206.15      213.19     16.39 o
  15   1   1      852.60      816.08     31.55 o
  17   1   1      452.76      420.29     28.65 o
  19   1   1      298.95      346.24     30.52 o
  21   1   1      641.55      602.72     43.12 o
  23   1   1      601.11      627.28     60.85 o
  25   1   1      162.99      192.97     71.17 o
 -24   2   1       55.65       97.50     64.72 o
 -22   2   1      605.55      635.69     61.29 o
 -20   2   1      156.53      174.78     38.18 o
 -18   2   1      739.38      686.19     50.41 o
 -16   2   1        7.50        0.00     20.46 o
 -14   2   1      111.86       75.26     17.42 o
 -12   2   1      194.50      171.81     21.19 o
 -10   2   1     2032.35     2238.65     42.90 o
  -8   2   1     2307.69     2209.36     42.59 o
  -6   2   1     9263.64     9656.09    133.97 o
  -4   2   1     2281.13     2274.69     38.50 o
  -2   2   1     1276.56     1263.21     22.77 o
   0   2   1    26082.61    26609.26    313.11 o
   2   2   1     6439.27     5994.42     73.84 o
   4   2   1       36.80       31.27      7.34 o
   6   2   1     3208.60     3905.85     57.74 o
   8   2   1     3615.82     3649.49     59.31 o
  10   2   1      694.18      702.29     24.37 o
  12   2   1      135.66      180.92     15.36 o
  14   2   1      673.39      639.85     28.27 o
  16   2   1      648.33      653.57     32.49 o
  18   2   1        2.58        0.00     24.73 o
  20   2   1      849.89      920.98     92.91 o
  22   2   1      972.45      939.05     69.67 o
  24   2   1       86.47      190.88     58.39 o
 -23   3   1      591.28      732.29    104.22 o
 -21   3   1     1487.83     1856.00    146.70 o
 -19   3   1       53.26        5.67     49.49 o
 -17   3   1      162.75      262.77     47.91 o
 -15   3   1      261.11      234.61     31.33 o
 -13   3   1       28.91       41.47     28.15 o
 -11   3   1     1679.14     1627.48     45.91 o
  -9   3   1      315.20      350.99     23.36 o
  -7   3   1    15550.00    15004.28    320.78 o
  -5   3   1     2104.97     2395.65     41.78 o
  -3   3   1        7.87        0.00     10.21 o
  -1   3   1       46.47       48.29     12.43 o
   1   3   1      979.96      958.46     21.60 o
   3   3   1     2416.26     2453.90     37.88 o
   5   3   1      563.58      683.36     22.49 o
   7   3   1     7016.34     7225.27    134.99 o
   9   3   1        0.11        7.67     16.23 o
  11   3   1     1211.78     1140.57     34.89 o
  13   3   1        6.24       43.83     16.57 o
  15   3   1     1360.44     1334.22     45.89 o
  17   3   1      151.06      134.59     34.64 o
  19   3   1      220.07      214.00     39.39 o
  21   3   1       13.55      137.11     53.98 o
  23   3   1        0.13        0.00     73.43 o
 -22   4   1      112.64      158.74     70.00 o
 -20   4   1     1191.40     1549.97    206.79 o
 -18   4   1       24.98      119.23     58.17 o
 -16   4   1      471.36      558.11     52.32 o
 -14   4   1      455.49      598.96     40.31 o
 -12   4   1     1872.10     1835.27    119.60 o
 -10   4   1     2598.72     2422.19     71.96 o
  -8   4   1      776.86      721.82     41.26 o
  -6   4   1      301.32      270.31     19.29 o
  -4   4   1      151.03      148.09     19.04 o
  -2   4   1      361.26      324.80     20.87 o
   0   4   1     2162.73     2090.79     42.21 o
   2   4   1     5833.52     5468.40     82.76 o
   4   4   1      657.55      567.33     27.86 o
   6   4   1    14353.90    14569.33    233.06 o
   8   4   1      923.98      891.70     42.95 o
  10   4   1      169.53      187.61     26.65 o
  12   4   1      251.53      344.54     33.06 o
  14   4   1      483.19      372.37     35.41 o
  16   4   1     5216.64     5242.19    134.67 o
  18   4   1      165.19      230.07     47.08 o
  20   4   1      444.53      624.55    116.43 o
  22   4   1        0.55        0.00     72.14 o
 -21   5   1      208.47      289.82     84.16 o
 -19   5   1      104.45      328.16    208.90 o
 -17   5   1      159.26      352.50     65.76 o
 -15   5   1      738.42      795.30     72.05 o
 -13   5   1      390.50      354.73     52.50 o
 -11   5   1     2474.21     2627.98     91.43 o
  -9   5   1     1919.75     1853.59    116.12 o
  -7   5   1      200.35      219.23     22.17 o
  -5   5   1      740.42      681.22     35.78 o
  -3   5   1     1756.26     1684.11     52.31 o
  -1   5   1      117.31      108.15     21.65 o
   1   5   1     2030.02     1931.44     53.08 o
   3   5   1        5.70        0.00     21.44 o
   5   5   1     2885.32     2724.18     66.90 o
   7   5   1     1446.97     1384.44     49.35 o
   9   5   1      652.10      604.18     50.09 o
  11   5   1       13.81       95.88     48.14 o
  13   5   1       90.48       98.44     57.04 o
  15   5   1     1397.70     1551.43     80.18 o
  17   5   1      615.16      649.08     73.00 o
  19   5   1       21.71       64.78     70.71 o
 -18   6   1       69.68      223.19     84.68 o
 -16   6   1       23.53       23.72    122.99 o
 -14   6   1      895.51      922.15     88.32 o
 -12   6   1       60.26       99.98     55.16 o
 -10   6   1      631.26      656.18     62.16 o
  -8   6   1     1208.10     1344.40     92.76 o
  -6   6   1      321.42      337.87     35.04 o
  -4   6   1     2428.99     2418.67     74.94 o
  -2   6   1     1693.41     1595.13     65.25 o
   0   6   1     2009.84     2112.35     68.29 o
   2   6   1     1003.37     1008.81     52.63 o
   4   6   1     2420.83     2339.93     71.41 o
   6   6   1        7.02       34.88     33.06 o
   8   6   1       40.12       67.89     93.06 o
  10   6   1      154.25      220.27    118.30 o
  12   6   1      295.84      398.03     59.15 o
  14   6   1      578.51      857.90     98.13 o
  16   6   1       10.29      151.61     76.51 o
 -13   7   1      567.22      691.76     92.23 o
 -11   7   1      631.18      775.32     88.99 o
  -9   7   1       61.13      208.67     98.76 o
  -7   7   1     1051.40     1235.99     82.17 o
  -5   7   1       11.16       12.28     48.75 o
  -3   7   1     1573.04     1743.95     75.63 o
  -1   7   1      163.55      196.46     44.29 o
   1   7   1      368.44      455.01     50.07 o
   3   7   1      836.34      904.62     55.33 o
   5   7   1     1324.06     1415.28    101.13 o
   7   7   1      100.81      153.05     57.73 o
   9   7   1        7.54      108.69     57.99 o
  11   7   1       35.66      144.69     68.10 o
  13   7   1      394.20      252.38     99.90 o
  -8   8   1      423.15      504.94    142.54 o
  -6   8   1      100.72      233.41     77.00 o
  -4   8   1        2.77       54.04     73.66 o
  -2   8   1        0.02       61.86     62.60 o
   0   8   1      880.99      934.71     95.18 o
   2   8   1       43.99      195.54     75.95 o
   4   8   1      677.56      794.72     71.46 o
   6   8   1      214.40      173.75     85.51 o
 -26   0   2     1699.47     1817.16    202.16 o
 -24   0   2       46.85       73.96     69.47 o
 -22   0   2        3.28       18.81     52.29 o
 -20   0   2      888.69      833.81     67.32 o
 -18   0   2      586.72      513.05     86.05 o
 -16   0   2      730.79      685.11     49.75 o
 -14   0   2        4.20        0.00     20.30 o
 -12   0   2     5206.04     4799.43    139.75 o
 -10   0   2     4001.72     3999.79     87.90 o
  -8   0   2     8260.09     7997.65    143.96 o
  -6   0   2      131.85      136.86      9.67 o
  -4   0   2     4086.54     3994.83     92.71 o
   2   0   2     2998.14     2989.27     71.50 o
   4   0   2    40656.54    37466.86    752.85 o
   6   0   2    13770.68    13622.41    255.01 o
   8   0   2     5199.22     5233.61    104.76 o
  10   0   2     3343.95     3109.44     94.56 o
  12   0   2     1353.93     1238.08     41.47 o
  14   0   2      501.34      435.74     34.96 o
  16   0   2     1573.30     1573.63     65.21 o
  18   0   2     4379.91     4323.14    132.86 o
  20   0   2     1402.88     1312.87     76.56 o
  22   0   2    16498.29    16967.85    427.90 o
  24   0   2     1518.83     1759.76    159.37 o
 -25   1   2      944.47      964.57     69.01 o
 -23   1   2      116.20      167.63     55.64 o
 -21   1   2      957.92      992.83     56.85 o
 -19   1   2      885.81      955.26     57.09 o
 -17   1   2      223.36      190.39     27.32 o
 -15   1   2        0.94        3.16     17.01 o
 -13   1   2      768.58      817.13     30.16 o
 -11   1   2     8550.25     8203.55    121.10 o
  -9   1   2      147.48      108.72      9.54 o
  -7   1   2       12.21       13.59      6.03 o
  -5   1   2    24716.64    24734.49    323.75 o
  -3   1   2     8389.44     8316.12    122.48 o
  -1   1   2        0.73        0.00      3.36 o
   1   1   2    54950.19    52377.13    652.82 o
   3   1   2     3192.31     3314.27     45.84 o
   5   1   2      164.35      125.90      7.27 o
   7   1   2     7911.54     7634.41    111.47 o
   9   1   2     1548.62     1323.09     25.94 o
  11   1   2      757.82      692.33     22.00 o
  13   1   2      451.21      407.77     21.81 o
  15   1   2      629.56      604.22     34.60 o
  17   1   2     3555.10     3367.43     76.71 o
  19   1   2     1163.02     1230.21     50.12 o
  21   1   2      150.35      128.89     35.25 o
  23   1   2      299.75      293.96     56.47 o
  25   1   2       54.12      148.04    143.60 o
 -24   2   2      132.93      222.37     54.07 o
 -22   2   2      195.75      278.66     61.16 o
 -20   2   2     1333.53     1337.24     63.54 o
 -18   2   2       19.39       11.93     27.25 o
 -16   2   2     3028.47     2920.44     71.02 o
 -14   2   2        0.05        7.34     17.52 o
 -12   2   2      534.86      601.53     23.95 o
 -10   2   2     4474.65     4004.60     67.49 o
  -8   2   2     2488.21     2115.40     41.59 o
  -6   2   2      628.12      740.87     20.08 o
  -4   2   2    19924.96    21367.91    283.94 o
  -2   2   2      504.80      614.41     14.52 o
   0   2   2     1493.74     1452.29     25.59 o
   2   2   2     5469.32     5650.86     74.64 o
   4   2   2       77.26       51.34      7.70 o
   6   2   2      106.88       44.79      9.01 o
   8   2   2    19176.21    19785.88    284.55 o
  10   2   2       56.52       85.70     13.59 o
  12   2   2      855.75      872.08     27.82 o
  14   2   2      310.48      379.60     23.44 o
  16   2   2     1777.13     1624.79     47.21 o
  18   2   2      483.62      513.14     33.74 o
  20   2   2      542.37      567.39     42.25 o
  22   2   2      556.42      558.73     51.74 o
  24   2   2      412.77      422.65     64.80 o
 -23   3   2      187.20      279.12     90.13 o
 -21   3   2     1173.97     1459.53    226.51 o
 -19   3   2      325.95      379.86     52.87 o
 -17   3   2        4.26        0.00     38.06 o
 -15   3   2      160.65      190.92     26.50 o
 -13   3   2       58.82       74.01     28.02 o
 -11   3   2     4969.59     4665.46    107.94 o
  -9   3   2     1570.25     1226.35     50.91 o
  -7   3   2     1003.87      941.53     34.71 o
  -5   3   2    12215.52    12241.27    151.05 o
  -3   3   2     1137.84     1075.06     24.70 o
  -1   3   2      507.90      483.58     17.80 o
   1   3   2      236.82      293.12     13.38 o
   3   3   2    10527.07    11455.22    147.70 o
   5   3   2      107.78       71.29     11.94 o
   7   3   2     7406.37     7246.66    116.48 o
   9   3   2     1934.64     1738.75     40.08 o
  11   3   2     1099.28      974.86     31.49 o
  13   3   2      288.27      313.65     23.07 o
  15   3   2      914.52      935.88     38.58 o
  17   3   2      474.29      481.22     36.66 o
  19   3   2      420.29      477.09     44.19 o
  21   3   2      655.63      707.00     57.64 o
  23   3   2      423.00      483.38    134.50 o
 -22   4   2      308.78      496.01     80.04 o
 -20   4   2       40.76      134.78    121.17 o
 -18   4   2      463.53      521.16     79.27 o
 -16   4   2       81.91      101.42     42.10 o
 -14   4   2      791.58      718.18     52.76 o
 -12   4   2      328.69      317.37     32.24 o
 -10   4   2     5257.78     5325.74    122.73 o
  -8   4   2     1562.00     1571.76     55.54 o
  -6   4   2     2703.16     2342.11     53.53 o
  -4   4   2     2651.33     2599.61     58.90 o
  -2   4   2      319.42      322.75     21.93 o
   0   4   2      630.15      661.84     25.56 o
   2   4   2      119.50      107.29     15.21 o
   4   4   2       65.43       59.21     15.62 o
   6   4   2     5890.95     5943.68    100.84 o
   8   4   2       17.99       14.63     15.98 o
  10   4   2      958.27      904.19     48.49 o
  12   4   2      822.01      807.73     47.96 o
  14   4   2      127.69       82.23     32.51 o
  16   4   2       25.26       17.88     38.67 o
  18   4   2       84.05       44.59     42.26 o
  20   4   2      376.39      507.75     58.81 o
  22   4   2       14.48      100.55    106.56 o
 -21   5   2       45.76        0.00     77.17 o
 -19   5   2      424.81      541.01     77.34 o
 -17   5   2       78.58      183.02     73.18 o
 -15   5   2        2.16       50.79     40.26 o
 -13   5   2       15.11       55.85     37.68 o
 -11   5   2      561.64      673.18     63.37 o
  -9   5   2     1582.66     1370.84     71.28 o
  -7   5   2       18.85       20.26     32.98 o
  -5   5   2      149.95      179.37     23.46 o
  -3   5   2       66.43       87.27     22.01 o
  -1   5   2      915.54      826.20     38.82 o
   1   5   2        0.06        0.00     24.04 o
   3   5   2       91.93      149.78     22.31 o
   5   5   2       60.08       39.12     22.35 o
   7   5   2      113.75      180.49     24.87 o
   9   5   2      413.32      411.66     39.57 o
  11   5   2       46.39       66.93     36.67 o
  13   5   2      351.60      354.56     59.35 o
  15   5   2       14.89       24.04     43.78 o
  17   5   2      237.12      339.78     53.89 o
  19   5   2      161.16      308.32    121.73 o
 -18   6   2       49.56       90.12     96.94 o
 -16   6   2      185.24      285.82    116.66 o
 -14   6   2        0.80       43.35     74.24 o
 -12   6   2       27.44        0.00     93.20 o
 -10   6   2      234.06      244.37     48.91 o
  -8   6   2        4.94       20.37     49.92 o
  -6   6   2       47.35       73.10     32.61 o
  -4   6   2       16.66       58.66     33.37 o
  -2   6   2     1112.65     1072.89     56.23 o
   0   6   2      304.59      285.82     34.71 o
   2   6   2      344.10      361.33     34.42 o
   4   6   2     1077.04     1080.70     51.97 o
   6   6   2      274.11      332.17     49.91 o
   8   6   2     1048.61      927.73     60.19 o
  10   6   2      286.77      227.09     53.00 o
  12   6   2      330.59      408.61     89.81 o
  14   6   2      334.09      371.15     72.11 o
  16   6   2      119.99      175.23     76.80 o
 -13   7   2       10.36      194.41     83.52 o
 -11   7   2       11.28       36.09    109.62 o
  -9   7   2        3.37       37.52     77.91 o
  -7   7   2      219.38      355.70     57.39 o
  -5   7   2      678.14      732.84     67.97 o
  -3   7   2     1750.68     1606.93     73.92 o
  -1   7   2     2244.18     2372.49     89.84 o
   1   7   2     1356.99     1339.62     80.69 o
   3   7   2       14.58        0.00     41.57 o
   5   7   2       27.84        0.00     71.98 o
   7   7   2       98.13       59.83     54.58 o
   9   7   2       44.34      129.22     59.76 o
  11   7   2      108.36      188.75     69.67 o
  13   7   2      393.56      252.17    128.63 o
  -8   8   2      200.41      172.75     83.65 o
  -6   8   2        1.16       65.73     76.37 o
  -4   8   2      218.16      215.34     87.23 o
  -2   8   2       10.89        0.00     60.98 o
   0   8   2       26.75       98.81     72.89 o
   2   8   2      690.06      815.04     80.17 o
   4   8   2       20.49       39.18     79.09 o
   6   8   2      137.60      288.75     99.45 o
 -25   1   3       67.48       78.43     55.11 o
 -23   1   3      108.60      142.66     44.41 o
 -21   1   3      794.13      883.92     94.17 o
 -19   1   3        0.16       19.99     27.14 o
 -17   1   3        0.48        4.50     22.69 o
 -15   1   3     2206.87     2063.58     51.59 o
 -13   1   3     3152.78     2960.06     70.10 o
 -11   1   3     1620.75     1406.69     30.02 o
  -9   1   3     2390.51     2479.27     51.87 o
  -7   1   3    12378.48    12985.48    167.70 o
  -5   1   3   161759.48   151415.81   1877.90 o
  -3   1   3    28784.83    29629.94    423.79 o
  -1   1   3       99.51       88.36      5.29 o
   1   1   3    18751.41    19840.99    232.77 o
   3   1   3    13319.27    13461.21    178.80 o
   5   1   3    12434.16    13484.93    179.53 o
   7   1   3     2120.31     2330.79     37.45 o
   9   1   3        1.37        0.00      8.16 o
  11   1   3     2827.92     2842.11     51.52 o
  13   1   3     1953.91     1971.89     45.25 o
  15   1   3     1033.29      989.30     70.43 o
  17   1   3      541.26      510.29     34.85 o
  19   1   3     1329.39     1294.59     51.02 o
  21   1   3       14.36        0.00     39.78 o
  23   1   3      638.51      692.36     54.22 o
  25   1   3        0.42        1.35     66.18 o
 -24   2   3      162.44      147.23     54.39 o
 -22   2   3     1224.41     1268.15     98.25 o
 -20   2   3      263.21      269.10     37.05 o
 -18   2   3      122.69      184.18     29.56 o
 -16   2   3      219.97      235.73     22.74 o
 -14   2   3       49.42       16.75     17.13 o
 -12   2   3     1472.89     1581.00     39.18 o
 -10   2   3     3471.06     3385.39     65.05 o
  -8   2   3     2805.42     2538.54     45.66 o
  -6   2   3      260.49      181.90     12.34 o
  -4   2   3     8819.58     8915.29    113.32 o
  -2   2   3      518.97      537.88     14.71 o
   0   2   3        0.04        0.00      6.60 o
   2   2   3     2023.23     2033.28     32.17 o
   4   2   3      184.45      157.80      9.72 o
   6   2   3     1278.54     1136.32     23.21 o
   8   2   3     6742.55     7054.13    136.89 o
  10   2   3       42.24       47.56     12.81 o
  12   2   3     2754.93     3099.06     61.06 o
  14   2   3     1601.39     1377.76     41.87 o
  16   2   3      272.05      232.00     24.75 o
  18   2   3      102.59      169.19     29.20 o
  20   2   3     1100.31      953.44     54.63 o
  22   2   3        7.04       37.25     51.15 o
  24   2   3      104.96      160.14     66.15 o
 -23   3   3     1213.34     1284.28    140.60 o
 -21   3   3      685.62      666.93     60.05 o
 -19   3   3     6857.91     6470.59    470.29 o
 -17   3   3      133.07      182.34     32.03 o
 -15   3   3        0.80       23.85     36.40 o
 -13   3   3       50.83       95.61     21.39 o
 -11   3   3      129.06      215.10     20.36 o
  -9   3   3     3132.01     3111.74     74.98 o
  -7   3   3      951.42      848.27     34.41 o
  -5   3   3     4634.98     4599.00     63.23 o
  -3   3   3      834.51      802.47     20.68 o
  -1   3   3     9498.77     9536.96    120.02 o
   1   3   3      155.49      118.76     11.18 o
   3   3   3     2507.70     2797.73     48.39 o
   5   3   3      257.16      243.68     15.38 o
   7   3   3     6959.29     6852.42    112.59 o
   9   3   3      286.34      219.62     17.07 o
  11   3   3       38.42       49.37     17.54 o
  13   3   3      592.61      576.66     34.68 o
  15   3   3     1295.27     1343.37     51.12 o
  17   3   3     2598.80     2659.79     80.44 o
  19   3   3      570.64      555.76     58.18 o
  21   3   3      139.14      118.82     48.12 o
  23   3   3      463.56      668.97     98.16 o
 -22   4   3      183.03      401.69     71.72 o
 -20   4   3      425.64      509.03    106.33 o
 -18   4   3      937.29     1085.41    119.00 o
 -16   4   3       79.17      174.58     70.02 o
 -14   4   3       46.24       60.64     27.92 o
 -12   4   3     1325.12     1298.23     58.38 o
 -10   4   3     1419.49     1388.73     58.22 o
  -8   4   3     8202.84     7603.48    162.49 o
  -6   4   3     2655.15     2376.71     50.56 o
  -4   4   3     1136.54      866.95     33.73 o
  -2   4   3     2896.56     2569.05     54.71 o
   0   4   3       35.07       60.98     15.31 o
   2   4   3      429.37      464.30     20.08 o
   4   4   3     2358.66     2133.90     47.09 o
   6   4   3     1189.41     1007.29     37.47 o
   8   4   3     8514.25     8002.71    147.12 o
  10   4   3     1332.89     1261.95     43.30 o
  12   4   3      220.62      176.63     31.26 o
  14   4   3      413.92      413.75     48.73 o
  16   4   3       18.93        0.00     35.73 o
  18   4   3      665.83      783.70     63.76 o
  20   4   3      329.36      142.85     67.39 o
  22   4   3      133.19      252.73     90.35 o
 -21   5   3      670.97      674.73     96.94 o
 -19   5   3      422.21      596.14     75.28 o
 -17   5   3      279.00      376.17     63.49 o
 -15   5   3      205.76      274.38     55.78 o
 -13   5   3       11.14        0.00     35.99 o
 -11   5   3      167.93      179.20     40.42 o
  -9   5   3     1547.60     1509.72     64.96 o
  -7   5   3       12.23       41.11     29.58 o
  -5   5   3     4796.74     4800.20    104.73 o
  -3   5   3      275.14      297.41     26.93 o
  -1   5   3      350.42      339.74     27.72 o
   1   5   3      956.08      970.80     39.55 o
   3   5   3      894.34      839.43     34.07 o
   5   5   3      850.24      886.72     36.10 o
   7   5   3     1882.20     1848.17     53.44 o
   9   5   3        1.55        0.00     23.52 o
  11   5   3      729.82      722.93     51.63 o
  13   5   3      156.85      159.07     47.47 o
  15   5   3       88.22      114.12     43.95 o
  17   5   3        4.35       65.79     67.88 o
  19   5   3     1662.71     1872.59    124.95 o
 -18   6   3        2.03        0.00    132.24 o
 -16   6   3      642.32      911.22     87.35 o
 -14   6   3      174.69      216.65     88.02 o
 -12   6   3       96.36      197.54     62.18 o
 -10   6   3       42.28        0.00     46.34 o
  -8   6   3      570.96      665.79     70.35 o
  -6   6   3      287.46      299.47     36.31 o
  -4   6   3     5215.19     5082.01    121.39 o
  -2   6   3     3020.83     3067.72     87.68 o
   0   6   3     1818.70     1753.62     69.04 o
   2   6   3      461.79      539.41     36.35 o
   4   6   3      656.81      716.71     42.09 o
   6   6   3      722.88      633.97     45.01 o
   8   6   3      723.93      723.16     56.15 o
  10   6   3       14.20        0.00     89.87 o
  12   6   3      195.63      230.63     90.22 o
  14   6   3       77.82      269.33     90.36 o
  16   6   3      120.84      105.97     79.94 o
 -13   7   3      115.98      283.91     82.77 o
 -11   7   3       78.56      153.33     77.27 o
  -9   7   3       59.34      153.88     85.03 o
  -7   7   3     2454.90     2638.72    117.37 o
  -5   7   3      581.29      548.22     53.07 o
  -3   7   3     4273.13     4497.04    114.22 o
  -1   7   3       53.31       63.77     44.91 o
   1   7   3        1.13        0.00     41.92 o
   3   7   3       19.61       46.72     43.54 o
   5   7   3     1021.47     1097.68     76.49 o
   7   7   3      641.98      850.90     68.29 o
   9   7   3       42.13       67.92     89.63 o
  11   7   3      450.30      487.56    107.20 o
  13   7   3        1.81        0.00     74.71 o
  -8   8   3      226.41      148.13     82.50 o
  -6   8   3      278.09      418.75     80.71 o
  -4   8   3        3.57        0.00     75.04 o
  -2   8   3       53.93       99.43     79.51 o
   0   8   3        0.28       33.80     72.06 o
   2   8   3      136.02      141.02     67.97 o
   4   8   3      183.71      169.28     74.73 o
   6   8   3      123.88      150.04     83.79 o
 -26   0   4     1258.96     1509.69    229.29 o
 -24   0   4        3.30       46.74     69.28 o
 -22   0   4       37.55       69.70     86.96 o
 -20   0   4      610.96      666.48     68.29 o
 -18   0   4       22.65       50.55     35.61 o
 -16   0   4     2316.61     2045.28     84.81 o
 -14   0   4     7990.34     7533.62    360.77 o
 -12   0   4       26.21       16.21     16.01 o
 -10   0   4     3015.98     3248.81     74.83 o
  -8   0   4       41.83       23.27      9.12 o
  -6   0   4    10075.78    10972.47    208.05 o
  -4   0   4    86318.33    82638.40   1509.91 o
  -2   0   4    14465.79    16121.40    439.98 o
   0   0   4     1525.14     1671.15     45.48 o
   2   0   4     1870.91     1978.06     47.23 o
   4   0   4    16640.64    16814.94    343.82 o
   6   0   4     5178.74     5750.77    113.17 o
   8   0   4     2184.11     1943.30     50.81 o
  10   0   4    14706.82    13092.95    274.74 o
  12   0   4        1.32       39.60     22.08 o
  14   0   4     9182.45     9324.10    332.27 o
  16   0   4      478.95      483.42     47.35 o
  18   0   4      408.91      406.39     52.34 o
  20   0   4       46.48       11.01     42.76 o
  22   0   4      700.29      668.75     64.10 o
  24   0   4     2666.97     2660.51    160.33 o
 -25   1   4        9.06      110.80     54.95 o
 -23   1   4      756.51      855.13     64.90 o
 -21   1   4       94.08      171.25     42.71 o
 -19   1   4       23.39       61.54     29.58 o
 -17   1   4      788.11      658.56     48.46 o
 -15   1   4     8630.69     8466.73    158.97 o
 -13   1   4      471.44      396.56     22.17 o
 -11   1   4      931.09      927.42     32.80 o
  -9   1   4     3735.35     3989.58     58.48 o
  -7   1   4     9309.88     9012.55    118.50 o
  -5   1   4    90869.22    88086.09   1317.09 o
  -3   1   4    85921.84    83045.23   1241.74 o
  -1   1   4      233.73      282.48      8.63 o
   1   1   4     8304.57     8550.33    110.80 o
   3   1   4    11402.68    12034.46    154.10 o
   5   1   4     2425.09     2761.95     40.39 o
   7   1   4     1834.10     1684.80     30.90 o
   9   1   4        5.22        0.00      8.81 o
  11   1   4     4220.34     3949.35     70.28 o
  13   1   4       57.48       53.40     13.91 o
  15   1   4     2228.93     2236.17     60.93 o
  17   1   4       72.37       97.24     23.49 o
  19   1   4      156.35      174.35     29.12 o
  21   1   4       22.36        0.00     46.25 o
  23   1   4     2182.25     2391.78     97.15 o
 -24   2   4      197.90      199.68     61.18 o
 -22   2   4       81.23       60.10     43.83 o
 -20   2   4      171.33      160.93     34.47 o
 -18   2   4       23.50       50.70     27.53 o
 -16   2   4     1828.58     1658.59     47.64 o
 -14   2   4      612.34      501.33     35.03 o
 -12   2   4     4649.23     4630.78     86.02 o
 -10   2   4      845.96      789.97     23.33 o
  -8   2   4     3923.03     4148.79     69.92 o
  -6   2   4      762.72      788.58     26.08 o
  -4   2   4    13962.93    14533.05    204.19 o
  -2   2   4     2918.19     3172.17     48.41 o
   0   2   4     3071.40     3434.50     52.20 o
   2   2   4    10566.66    11521.54    140.21 o
   4   2   4      101.41       99.77      8.93 o
   6   2   4       32.13       62.66      9.50 o
   8   2   4       27.22        3.82     11.09 o
  10   2   4      281.69      202.71     15.96 o
  12   2   4     5625.22     5277.27     97.61 o
  14   2   4      430.18      391.30     24.68 o
  16   2   4      602.54      564.18     37.85 o
  18   2   4      701.24      620.60     39.09 o
  20   2   4       77.11      101.66     35.31 o
  22   2   4      147.30      116.78     47.30 o
  24   2   4      331.30      444.20     70.60 o
 -23   3   4      124.98      166.88     61.01 o
 -21   3   4       35.87       28.80     53.22 o
 -19   3   4      108.30      150.60     43.45 o
 -17   3   4       64.49      149.75     67.83 o
 -15   3   4     2480.89     2363.50     71.33 o
 -13   3   4      456.85      395.60     26.75 o
 -11   3   4     1125.50     1104.30     38.72 o
  -9   3   4      224.28      193.36     18.41 o
  -7   3   4     1043.95     1215.44     51.86 o
  -5   3   4     7408.66     7066.15     93.42 o
  -3   3   4     3795.18     3724.72     54.91 o
  -1   3   4      801.76      829.83     26.34 o
   1   3   4     2460.33     2236.37     37.19 o
   3   3   4     1937.40     2265.02     38.18 o
   5   3   4     1357.28     1353.97     42.51 o
   7   3   4      965.05      853.00     32.52 o
   9   3   4      537.67      514.73     26.08 o
  11   3   4     3378.32     3047.91     63.34 o
  13   3   4     1124.22     1088.23     40.94 o
  15   3   4       63.88       49.03     27.02 o
  17   3   4      612.99      686.00     55.20 o
  19   3   4        2.18        0.00     69.74 o
  21   3   4       50.30       70.14     48.80 o
  23   3   4      310.53      286.28     72.55 o
 -22   4   4      132.70      185.64    157.66 o
 -20   4   4       66.91       43.91     56.11 o
 -18   4   4        0.15       76.00     52.34 o
 -16   4   4        1.83       44.69     33.39 o
 -14   4   4      967.62      907.52     47.95 o
 -12   4   4      877.30      810.65     44.85 o
 -10   4   4      843.13      954.31     50.63 o
  -8   4   4     1419.92     1273.04     48.83 o
  -6   4   4        5.70       15.09     14.33 o
  -4   4   4       40.81       77.23     17.74 o
  -2   4   4     1121.07     1023.05     32.90 o
   0   4   4      896.67      962.40     33.25 o
   2   4   4      927.91     1016.07     30.50 o
   4   4   4      121.12      151.95     18.36 o
   6   4   4       52.38       78.34     19.40 o
   8   4   4      404.99      427.73     27.54 o
  10   4   4      299.34      343.90     26.99 o
  12   4   4      849.15      721.69     38.67 o
  14   4   4        7.17        6.09     27.78 o
  16   4   4      530.96      649.82     50.37 o
  18   4   4       80.57       75.92     43.86 o
  20   4   4       50.56        0.00     51.45 o
 -21   5   4       46.21        0.00     96.47 o
 -19   5   4      179.64      235.50     70.89 o
 -17   5   4      114.78      124.28     75.35 o
 -15   5   4       51.59       73.72     83.17 o
 -13   5   4      853.39      756.67     56.64 o
 -11   5   4      128.08      127.43     36.10 o
  -9   5   4     1354.57     1501.80     63.41 o
  -7   5   4     6578.34     6230.81    143.49 o
  -5   5   4     3202.65     3171.16     69.41 o
  -3   5   4      681.90      614.00     35.41 o
  -1   5   4     1612.06     1693.55     53.50 o
   1   5   4     3153.19     2896.87     63.71 o
   3   5   4     1053.39     1105.56     43.04 o
   5   5   4      289.33      297.66     26.77 o
   7   5   4      189.97      223.59     27.54 o
   9   5   4      632.32      515.06     37.99 o
  11   5   4     2326.32     1995.25     80.18 o
  13   5   4     1302.80     1062.50     70.96 o
  15   5   4        0.87       83.64     45.69 o
  17   5   4        2.72       45.26     51.33 o
  19   5   4      308.38      480.74     88.01 o
 -18   6   4       43.47       63.68    161.72 o
 -16   6   4      151.11      122.63     77.69 o
 -14   6   4        8.39       19.48     76.52 o
 -12   6   4       42.22      147.06     61.69 o
 -10   6   4      489.89      543.91     62.48 o
  -8   6   4        1.54        2.60     46.07 o
  -6   6   4       14.45       13.26     44.31 o
  -4   6   4      282.95      315.94     38.28 o
  -2   6   4      686.57      722.86     45.03 o
   0   6   4      366.08      398.99     38.13 o
   2   6   4        1.06        2.43     28.48 o
   4   6   4      389.12      418.67     35.89 o
   6   6   4      284.27      240.28     39.95 o
   8   6   4       86.66      177.32     43.81 o
  10   6   4      489.47      575.60     50.69 o
  12   6   4      169.69      241.17     67.86 o
  14   6   4       58.02      131.87     58.88 o
  16   6   4       30.02      176.90    103.96 o
 -13   7   4        6.04       79.61     86.14 o
 -11   7   4        9.47        0.00     82.62 o
  -9   7   4        4.38        0.00     86.85 o
  -7   7   4      413.04      365.04     63.56 o
  -5   7   4      769.62      722.41     54.49 o
  -3   7   4     1663.63     1852.48     98.37 o
  -1   7   4        0.97        0.00     42.42 o
   1   7   4        0.01       16.22     46.74 o
   3   7   4       41.38      175.57     52.00 o
   5   7   4       96.29      117.04     78.15 o
   7   7   4       64.24      192.88     67.00 o
   9   7   4      179.72      144.04     75.98 o
  11   7   4       22.82      162.47     92.84 o
  13   7   4       23.78       41.23     75.00 o
  -8   8   4      756.32      961.04     94.54 o
  -6   8   4       10.79        0.00     80.72 o
  -4   8   4       75.53       79.33     74.11 o
  -2   8   4      894.22      948.57     83.86 o
   0   8   4       23.28        3.14     72.11 o
   2   8   4       44.49      164.92     71.19 o
   4   8   4       25.86       94.19     72.67 o
   6   8   4       32.33       82.19     75.83 o
 -25   1   5       13.30       38.00     75.19 o
 -23   1   5       95.80       90.18     44.42 o
 -21   1   5       23.11       40.35     34.20 o
 -19   1   5       39.49       88.83     27.14 o
 -17   1   5       10.04       12.97     22.58 o
 -15   1   5       96.88      123.77     18.62 o
 -13   1   5      711.49      734.83     27.78 o
 -11   1   5       80.45       59.26     11.33 o
  -9   1   5      522.31      534.65     17.72 o
  -7   1   5     3824.50     3989.38     61.88 o
  -5   1   5      253.23      174.64      9.69 o
  -3   1   5      124.81      189.00      9.86 o
  -1   1   5     4027.84     4175.70     57.00 o
   1   1   5      457.29      496.52     11.50 o
   3   1   5      138.96      126.28      7.14 o
   5   1   5      318.25      295.08     10.55 o
   7   1   5       20.93       27.65      7.23 o
   9   1   5     7419.55     7615.70    119.67 o
  11   1   5      270.92      299.23     19.42 o
  13   1   5     2499.79     2569.94     59.27 o
  15   1   5     1493.73     1406.42     47.62 o
  17   1   5     5193.86     5240.90    113.91 o
  19   1   5     1697.58     1781.44     64.15 o
  21   1   5        0.72        0.00     44.07 o
  23   1   5       88.02       41.07     50.88 o
 -24   2   5      425.81      459.34     65.07 o
 -22   2   5       73.04       95.00     42.76 o
 -20   2   5       26.07        8.26     33.97 o
 -18   2   5      157.28      181.04     29.79 o
 -16   2   5        0.92       26.46     21.07 o
 -14   2   5      309.18      325.86     21.31 o
 -12   2   5      364.39      353.47     19.44 o
 -10   2   5     1674.40     1542.16     38.08 o
  -8   2   5      585.87      607.24     19.49 o
  -6   2   5       91.86      100.55     12.21 o
  -4   2   5     2087.50     1895.54     36.93 o
  -2   2   5     8718.95     9753.54    128.22 o
   0   2   5     3988.68     4363.88     60.30 o
   2   2   5      277.72      368.62     13.03 o
   4   2   5      836.15      966.82     21.84 o
   6   2   5      250.43      271.95     13.67 o
   8   2   5      941.02      935.44     25.59 o
  10   2   5     1830.86     2025.74     45.86 o
  12   2   5     2587.86     2592.92     58.90 o
  14   2   5      665.48      711.06     32.85 o
  16   2   5      208.32      157.23     26.40 o
  18   2   5       53.77        0.00     34.30 o
  20   2   5      357.70      273.31     40.58 o
  22   2   5      200.44      106.99     50.89 o
 -23   3   5        4.38       73.13    202.78 o
 -21   3   5      425.15      415.74    125.09 o
 -19   3   5      629.02      599.12     52.11 o
 -17   3   5      251.59      314.62     41.38 o
 -15   3   5       50.62       76.37     25.20 o
 -13   3   5     6429.81     6233.28    124.00 o
 -11   3   5      207.02      232.84     23.58 o
  -9   3   5     1062.18     1051.29     51.80 o
  -7   3   5        4.63        5.08     19.92 o
  -5   3   5     2257.88     1901.59     34.02 o
  -3   3   5      353.88      428.26     17.60 o
  -1   3   5     5750.64     6296.34     88.90 o
   1   3   5    12117.85    13293.16    163.74 o
   3   3   5    36061.57    37440.51    457.59 o
   5   3   5     2845.46     2977.76     58.90 o
   7   3   5     1442.07     1287.41     36.45 o
   9   3   5      176.06      127.38     18.48 o
  11   3   5      757.01      664.59     31.37 o
  13   3   5     1114.92     1126.58     43.58 o
  15   3   5        7.83       31.56     30.37 o
  17   3   5      880.49      838.96     48.71 o
  19   3   5      397.82      400.05     47.67 o
  21   3   5       19.79       91.00     62.72 o
 -22   4   5       10.80        0.00     96.00 o
 -20   4   5       88.71        0.00     55.50 o
 -18   4   5     1161.99     1271.79    137.05 o
 -16   4   5      289.49      467.25     42.96 o
 -14   4   5      377.21      518.75     51.06 o
 -12   4   5      285.42      256.98     40.38 o
 -10   4   5     1185.46     1263.13     65.49 o
  -8   4   5      508.39      549.45     33.37 o
  -6   4   5     2874.24     2726.32     55.44 o
  -4   4   5       92.81       81.65     16.40 o
  -2   4   5     3473.63     3279.66     65.63 o
   0   4   5     3523.97     3072.89     61.13 o
   2   4   5      792.37      746.18     27.78 o
   4   4   5      832.51      788.91     28.52 o
   6   4   5       15.55       18.16     19.59 o
   8   4   5     1416.62     1165.93     43.59 o
  10   4   5        1.40        0.00     29.31 o
  12   4   5     1629.85     1369.91     54.24 o
  14   4   5     2864.97     3122.39     84.78 o
  16   4   5     1043.23     1175.22     64.42 o
  18   4   5        0.62       29.04     75.63 o
  20   4   5       24.19       34.31     59.39 o
 -21   5   5        6.93        0.00    174.00 o
 -19   5   5        2.62        0.00     66.13 o
 -17   5   5       89.63       57.18     60.95 o
 -15   5   5      812.39      998.27    107.50 o
 -13   5   5      232.23      282.24     60.92 o
 -11   5   5     1553.21     1602.64     67.69 o
  -9   5   5     2872.68     3064.18     86.48 o
  -7   5   5     4306.72     4170.71     94.68 o
  -5   5   5      273.73      365.03     27.70 o
  -3   5   5       43.16       28.39     22.87 o
  -1   5   5      840.07      831.38     38.77 o
   1   5   5     1932.94     1796.76     49.20 o
   3   5   5      763.59      753.16     32.56 o
   5   5   5      786.01      742.43     41.49 o
   7   5   5       16.54       32.41     25.77 o
   9   5   5     2060.74     1765.37     63.69 o
  11   5   5       78.88       12.16     34.65 o
  13   5   5     1565.12     1568.42     80.04 o
  15   5   5      233.00      388.88     50.20 o
  17   5   5      325.67      327.21     55.71 o
  19   5   5        0.68       43.98     83.36 o
 -18   6   5      301.47      349.97     83.54 o
 -16   6   5        7.46       60.85     78.56 o
 -14   6   5     1086.60     1325.19    102.16 o
 -12   6   5      696.12      825.98     76.63 o
 -10   6   5      829.13      946.58    244.74 o
  -8   6   5        1.56        5.31     49.40 o
  -6   6   5      573.18      591.85     41.60 o
  -4   6   5     1131.78     1297.63     61.99 o
  -2   6   5      869.84     1048.65     59.25 o
   0   6   5      439.19      462.59     38.31 o
   2   6   5     1185.95     1304.77     72.85 o
   4   6   5      532.03      561.52     38.27 o
   6   6   5        8.95        0.00     33.63 o
   8   6   5       68.92       39.55     40.46 o
  10   6   5        7.39       27.30     42.95 o
  12   6   5      328.37      316.49     84.00 o
  14   6   5      885.66     1028.56     73.33 o
  16   6   5      134.25      188.25    173.73 o
 -13   7   5      328.72      360.76    115.72 o
 -11   7   5      208.32      244.59    136.61 o
  -9   7   5      410.12      415.57     78.52 o
  -7   7   5      301.71      335.76     65.12 o
  -5   7   5       95.76      169.30     50.94 o
  -3   7   5     1367.78     1475.08     78.89 o
  -1   7   5       74.84       23.13     53.40 o
   1   7   5     2039.60     2195.96     98.03 o
   3   7   5     1828.41     2009.86     94.17 o
   5   7   5        4.60       24.21     62.87 o
   7   7   5      226.23      162.19     74.81 o
   9   7   5       73.62       27.99     82.42 o
  11   7   5      809.67      761.11     74.66 o
  -8   8   5      332.21      618.41     89.11 o
  -6   8   5      476.35      425.35     88.86 o
  -4   8   5       58.19      149.95     72.94 o
  -2   8   5      970.18     1163.09    125.63 o
   0   8   5       43.33       82.68     70.99 o
   2   8   5      619.42      905.89    132.39 o
   4   8   5      200.63      285.38     83.88 o
   6   8   5      133.41      345.36     87.61 o
 -26   0   6      510.89      533.13     93.27 o
 -24   0   6       13.18        0.00     63.19 o
 -22   0   6        3.18       13.23     50.88 o
 -20   0   6     3086.89     3004.68    121.50 o
 -18   0   6     2722.14     2331.25    109.79 o
 -16   0   6       95.17       79.17     26.07 o
 -14   0   6     5980.10     5726.27    221.53 o
 -12   0   6       96.03       78.59     28.73 o
 -10   0   6     8257.22     8355.84    168.65 o
  -8   0   6       45.96       65.55     11.25 o
  -6   0   6     2656.09     2645.86     57.87 o
  -4   0   6    34268.16    37485.57    756.48 o
  -2   0   6    61568.23    65426.49   1209.79 o
   0   0   6    34651.95    37959.49    698.50 o
   2   0   6     2567.98     2644.72     51.06 o
   4   0   6    11814.82    11398.21    199.14 o
   6   0   6     1653.05     1701.89     40.97 o
   8   0   6     1841.98     2306.06     54.15 o
  10   0   6     2283.82     2379.26     72.73 o
  12   0   6      100.63      143.03     28.89 o
  14   0   6     6487.35     6198.79    189.63 o
  16   0   6      313.15      309.93     38.11 o
  18   0   6     5610.15     5844.68    410.10 o
  20   0   6      615.63      718.05     78.63 o
  22   0   6       40.87       48.36     70.43 o
  24   0   6      170.32      315.90    111.42 o
 -25   1   6      215.61      341.96     71.99 o
 -23   1   6      243.02      243.62     44.32 o
 -21   1   6      152.47      193.53     38.01 o
 -19   1   6      325.65      320.52     35.17 o
 -17   1   6      281.50      342.80     26.74 o
 -15   1   6     2917.33     2688.33     84.59 o
 -13   1   6     1362.56     1144.49     39.42 o
 -11   1   6      788.76      632.67     21.18 o
  -9   1   6     2465.20     2499.31     41.52 o
  -7   1   6     8510.76     9214.42    132.49 o
  -5   1   6     1761.60     1754.84     32.95 o
  -3   1   6     5793.15     6505.03     89.73 o
  -1   1   6      615.58      660.00     14.17 o
   1   1   6      352.79      390.39     10.26 o
   3   1   6     1250.97     1140.45     23.58 o
   5   1   6     1035.94     1029.04     20.37 o
   7   1   6    11166.79    11906.27    155.23 o
   9   1   6     1133.56      999.91     26.04 o
  11   1   6       11.01       55.72     12.38 o
  13   1   6      796.86      679.85     30.85 o
  15   1   6     6879.49     6755.96    143.98 o
  17   1   6     2571.64     2264.84     67.56 o
  19   1   6     4092.16     4163.74    102.32 o
  21   1   6      199.23      255.29     40.06 o
  23   1   6        9.70        6.25     80.44 o
 -24   2   6     1427.80     1520.69    196.17 o
 -22   2   6       51.72       90.35     42.09 o
 -20   2   6        1.82        0.00     40.01 o
 -18   2   6      509.07      531.85     36.01 o
 -16   2   6       96.80      107.07     21.20 o
 -14   2   6     4273.36     3984.56     78.52 o
 -12   2   6     3505.91     3227.14     63.64 o
 -10   2   6     8301.91     8979.92    238.73 o
  -8   2   6    11776.96    12053.25    181.35 o
  -6   2   6    11197.14    11448.07    173.30 o
  -4   2   6     3336.03     3660.03     62.48 o
  -2   2   6      703.96      757.91     18.46 o
   0   2   6      112.91      136.86      9.23 o
   2   2   6     2866.84     2527.80     37.59 o
   4   2   6      969.24     1129.61     23.40 o
   6   2   6      127.47       94.69     10.69 o
   8   2   6      130.40      154.80     13.81 o
  10   2   6     3469.36     3923.50     75.76 o
  12   2   6     2949.54     2756.91     59.61 o
  14   2   6       28.65       23.87     23.96 o
  16   2   6      113.11       77.36     30.39 o
  18   2   6      766.16      743.99     45.49 o
  20   2   6      478.66      389.55     42.02 o
  22   2   6       23.43       32.59     79.24 o
 -23   3   6      243.29      271.09    100.70 o
 -21   3   6       33.15        0.00     52.81 o
 -19   3   6       60.96       16.77     41.91 o
 -17   3   6      274.80      304.47     35.43 o
 -15   3   6       20.22       21.96     22.52 o
 -13   3   6     2199.66     2035.02     77.90 o
 -11   3   6      290.99      305.47     31.76 o
  -9   3   6      735.06      814.02     69.48 o
  -7   3   6     4185.91     3818.41     84.37 o
  -5   3   6       87.82       70.78     10.35 o
  -3   3   6     1512.82     1545.91     32.44 o
  -1   3   6     2699.22     3030.82     49.09 o
   1   3   6      420.87      527.97     19.19 o
   3   3   6     1606.51     1639.94     32.72 o
   5   3   6     1730.62     1737.52     43.86 o
   7   3   6       10.10       14.56     15.68 o
   9   3   6      612.88      652.23     30.55 o
  11   3   6       84.84       61.51     19.05 o
  13   3   6     1908.67     1762.32     73.89 o
  15   3   6       13.71       29.79     31.71 o
  17   3   6      208.76      264.32     36.20 o
  19   3   6      427.16      420.94     63.03 o
  21   3   6      172.93       60.56     90.54 o
 -22   4   6       28.62      150.60     72.29 o
 -20   4   6       69.19      145.07    107.03 o
 -18   4   6       26.90       80.71     92.90 o
 -16   4   6       10.51        0.00     80.27 o
 -14   4   6      280.08      249.33     53.52 o
 -12   4   6       60.98       56.38     41.55 o
 -10   4   6      214.03      177.18     33.83 o
  -8   4   6      871.42      877.29     64.78 o
  -6   4   6        7.14       18.54     14.06 o
  -4   4   6       74.89       98.25     16.81 o
  -2   4   6        2.31       43.58     15.84 o
   0   4   6       53.39       21.25     15.70 o
   2   4   6      330.48      344.76     19.55 o
   4   4   6      782.76      783.75     30.24 o
   6   4   6        1.92        0.00     18.22 o
   8   4   6        5.26        0.00     22.27 o
  10   4   6        0.33        0.00     27.11 o
  12   4   6      888.92      834.68     46.96 o
  14   4   6     1136.63     1029.64     64.95 o
  16   4   6      207.51      144.03     41.06 o
  18   4   6       41.52        4.50     49.79 o
  20   4   6      363.46      366.88     75.07 o
 -21   5   6      121.33       90.10    100.70 o
 -19   5   6       34.58        0.00     87.08 o
 -17   5   6       39.60        0.00     66.90 o
 -15   5   6      415.90      476.74     78.64 o
 -13   5   6      279.88      292.52     90.87 o
 -11   5   6     1127.63     1098.03     74.15 o
  -9   5   6     1528.01     1726.27     63.64 o
  -7   5   6     1768.01     1688.39     50.14 o
  -5   5   6     1159.76     1213.16     56.85 o
  -3   5   6      534.46      514.29     38.17 o
  -1   5   6      116.99      155.65     22.99 o
   1   5   6      858.65      788.22     38.62 o
   3   5   6      140.61      111.84     21.95 o
   5   5   6        1.13       42.86     23.37 o
   7   5   6      266.56      245.29     30.94 o
   9   5   6      582.40      552.74     39.48 o
  11   5   6        3.04        4.19     34.85 o
  13   5   6       37.06        0.00     53.45 o
  15   5   6     1759.13     1853.02     87.29 o
  17   5   6      561.30      415.03     63.34 o
  19   5   6      390.45      375.08     92.17 o
 -18   6   6      326.75      357.76    113.37 o
 -16   6   6      215.85      320.39     76.79 o
 -14   6   6       90.93       96.25     65.33 o
 -12   6   6       31.04      145.80     71.59 o
 -10   6   6      435.96      410.68     67.78 o
  -8   6   6        1.01       13.75     48.35 o
  -6   6   6      265.87      145.96     35.05 o
  -4   6   6     1846.97     1777.26     68.58 o
  -2   6   6      709.47      677.41     48.80 o
   0   6   6       42.89       72.98     32.45 o
   2   6   6        0.75       24.88     29.46 o
   4   6   6       19.49        0.00     29.90 o
   6   6   6        0.97       40.89     41.95 o
   8   6   6       26.05       80.63     41.06 o
  10   6   6      124.66      147.98     46.47 o
  12   6   6       10.93       56.45     50.25 o
  14   6   6      111.39        0.00     69.43 o
  16   6   6       42.73        0.00    145.53 o
 -13   7   6       30.48        0.00     79.30 o
 -11   7   6       73.79      168.77     77.78 o
  -9   7   6     1342.68     1601.26    113.12 o
  -7   7   6      283.32      239.40     63.12 o
  -5   7   6      199.67      180.65     63.73 o
  -3   7   6        8.80        0.00     45.56 o
  -1   7   6      175.33      173.31     50.51 o
   1   7   6      140.79      203.86     50.68 o
   3   7   6       88.87       99.43     49.60 o
   5   7   6      117.50      110.43     56.19 o
   7   7   6     1374.59     1426.28     86.53 o
   9   7   6      160.57       38.18    120.92 o
  11   7   6      423.62      577.99     83.51 o
  -6   8   6      266.44      216.16    106.37 o
  -4   8   6       20.23        0.00     73.62 o
  -2   8   6       43.66       44.62     91.39 o
   0   8   6     1444.29     1524.64    105.68 o
   2   8   6       68.05       65.52     72.28 o
   4   8   6        1.03        0.00    113.44 o
 -25   1   7       14.68       10.15     64.20 o
 -23   1   7      240.93      234.50     43.45 o
 -21   1   7       14.49       22.49     42.18 o
 -19   1   7      453.58      580.31     44.04 o
 -17   1   7      317.85      364.93     25.80 o
 -15   1   7      916.52      850.07     34.57 o
 -13   1   7      339.96      483.15     26.95 o
 -11   1   7        3.22        0.00     10.42 o
  -9   1   7     1191.09     1270.87     29.95 o
  -7   1   7      799.20      713.47     18.98 o
  -5   1   7     5776.77     6541.44     91.36 o
  -3   1   7     9039.59    10511.24    141.85 o
  -1   1   7     3812.52     4145.69     58.00 o
   1   1   7       27.10       34.11      5.54 o
   3   1   7     4053.53     4057.75     63.40 o
   5   1   7     5783.64     6010.89    103.88 o
   7   1   7     4684.82     5086.62     85.53 o
   9   1   7     8167.42     8648.09    151.40 o
  11   1   7      736.17      612.85     24.51 o
  13   1   7     1380.00     1393.10     40.97 o
  15   1   7      136.79      120.08     20.66 o
  17   1   7      653.38      674.28     40.74 o
  19   1   7     1688.99     1736.94    126.51 o
  21   1   7       16.50       31.53     40.24 o
  23   1   7       24.92       12.45     62.99 o
 -24   2   7        5.96        0.00     74.79 o
 -22   2   7      835.60      837.59     57.78 o
 -20   2   7      145.02      186.78     48.09 o
 -18   2   7      571.42      567.01     38.00 o
 -16   2   7     1053.28      954.88     38.77 o
 -14   2   7      858.56      915.46     33.87 o
 -12   2   7    10156.75    10415.63    226.63 o
 -10   2   7    13668.31    13928.99    269.07 o
  -8   2   7    22176.71    22200.13    455.54 o
  -6   2   7       18.19       25.34     10.78 o
  -4   2   7       19.90       64.78     10.48 o
  -2   2   7     6912.37     7579.77    106.23 o
   0   2   7     3284.08     3805.30     53.99 o
   2   2   7       19.32        4.56      8.19 o
   4   2   7     4241.98     4589.06     65.40 o
   6   2   7       64.29       39.95     11.12 o
   8   2   7        0.42        1.74     11.52 o
  10   2   7      659.13      729.05     34.55 o
  12   2   7      185.65      200.44     19.49 o
  14   2   7      153.30      161.67     21.75 o
  16   2   7      145.90       98.03     27.28 o
  18   2   7      146.51      134.57     43.18 o
  20   2   7        3.26       18.53     57.47 o
  22   2   7      218.54      169.03     65.85 o
 -23   3   7      561.74      638.67     72.42 o
 -21   3   7      827.15      849.35    109.62 o
 -19   3   7      360.03      390.33     54.02 o
 -17   3   7       91.10      145.02     33.12 o
 -15   3   7        0.24        0.00     35.91 o
 -13   3   7     1781.81     1704.90     72.98 o
 -11   3   7     1003.56      962.34     52.15 o
  -9   3   7     6035.26     5432.08    149.08 o
  -7   3   7      917.98      837.52     31.63 o
  -5   3   7       65.32       49.07     18.19 o
  -3   3   7     6493.40     7230.56    125.54 o
  -1   3   7       11.36        7.01     10.46 o
   1   3   7     1792.08     1821.43     36.52 o
   3   3   7       35.43        1.28     11.78 o
   5   3   7      250.83      211.40     17.53 o
   7   3   7     1104.02      970.51     39.23 o
   9   3   7     3170.50     3133.66     92.19 o
  11   3   7      382.90      382.78     24.88 o
  13   3   7      634.46      629.92     33.48 o
  15   3   7      789.09      876.59     48.22 o
  17   3   7      907.91      952.23     52.38 o
  19   3   7       23.76        0.00     50.07 o
  21   3   7      313.25      348.63     63.72 o
 -22   4   7      352.13      304.94     81.68 o
 -20   4   7      933.52      983.46     80.15 o
 -18   4   7        0.91        0.00     48.18 o
 -16   4   7       63.69      144.11     53.66 o
 -14   4   7      394.43      419.60     47.21 o
 -12   4   7     4700.12     4501.82    141.39 o
 -10   4   7       90.11       21.99     35.44 o
  -8   4   7     5102.96     4896.75    145.29 o
  -6   4   7      344.12      364.23     20.71 o
  -4   4   7     1180.24     1156.33     39.50 o
  -2   4   7     1725.24     1955.18     50.55 o
   0   4   7     2955.56     2974.57     60.52 o
   2   4   7      139.49       82.12     16.97 o
   4   4   7     6225.11     5931.22    101.81 o
   6   4   7     3663.48     3247.15     73.29 o
   8   4   7      210.84      205.33     24.58 o
  10   4   7        0.12       21.59     34.22 o
  12   4   7      334.28      270.07     54.91 o
  14   4   7       66.12       95.19     37.58 o
  16   4   7     3066.14     3089.38    100.25 o
  18   4   7       63.00      105.68     58.59 o
  20   4   7      408.55      417.08    103.18 o
 -21   5   7       61.05        0.00     96.47 o
 -19   5   7      394.66      432.88    105.62 o
 -17   5   7      182.18      224.41     84.97 o
 -15   5   7      583.13      642.65     65.60 o
 -13   5   7       37.17       84.56    100.82 o
 -11   5   7     1038.57     1092.00     74.62 o
  -9   5   7      178.63      173.58     50.70 o
  -7   5   7     2989.82     2878.31     67.22 o
  -5   5   7     1058.89     1156.62     43.91 o
  -3   5   7      674.23      656.84     34.60 o
  -1   5   7      433.14      502.90     28.49 o
   1   5   7      392.46      385.56     28.30 o
   3   5   7     1046.25     1003.24     40.42 o
   5   5   7     1501.92     1332.43     48.62 o
   7   5   7      310.88      242.52     28.76 o
   9   5   7      120.76      160.17     33.33 o
  11   5   7      722.79      705.47     51.32 o
  13   5   7       33.25        0.00     43.13 o
  15   5   7     3002.00     3075.35    122.30 o
  17   5   7       14.52        0.00     62.58 o
 -18   6   7      354.10      349.33    100.93 o
 -16   6   7       23.94      192.58     75.02 o
 -14   6   7        6.21        0.00     88.02 o
 -12   6   7       91.55      215.69     63.84 o
 -10   6   7     1142.92     1217.61     88.89 o
  -8   6   7      700.45      823.52    163.43 o
  -6   6   7      341.90      456.57     58.48 o
  -4   6   7       60.45       51.75     36.00 o
  -2   6   7      884.53      905.30     51.34 o
   0   6   7       48.89       93.24     30.57 o
   2   6   7     1608.99     1635.35     73.33 o
   4   6   7     2779.31     2394.26     77.23 o
   6   6   7       74.19       28.55     43.09 o
   8   6   7      587.02      593.57     54.09 o
  10   6   7       39.55       41.84     45.01 o
  12   6   7       19.81       67.82     49.47 o
  14   6   7      955.83      985.27     83.43 o
 -13   7   7      159.42       88.04     80.00 o
 -11   7   7      480.37      649.16     87.17 o
  -9   7   7        3.27       22.87     71.04 o
  -7   7   7     3333.07     3551.02    154.31 o
  -5   7   7      215.53      244.19     58.34 o
  -3   7   7       66.69       54.95     54.46 o
  -1   7   7       92.30      104.63     46.52 o
   1   7   7      551.76      701.98     72.15 o
   3   7   7     1451.64     1376.49     76.16 o
   5   7   7       26.47       92.01     70.69 o
   7   7   7     1282.63     1274.72     96.12 o
   9   7   7       11.89       97.51     75.30 o
  11   7   7      190.80      137.14     82.56 o
  -6   8   7      459.99      427.90     83.07 o
  -4   8   7        5.03        0.00     77.11 o
  -2   8   7        2.97       90.48     71.17 o
   0   8   7        1.08        0.00     80.12 o
   2   8   7      158.05       10.36     80.00 o
   4   8   7      313.10      599.00     90.77 o
 -26   0   8       15.87      289.25     97.69 o
 -24   0   8      498.62      503.02     87.13 o
 -22   0   8       15.92       28.06     55.10 o
 -20   0   8      301.60      336.41     50.84 o
 -18   0   8     3940.26     3488.00    136.88 o
 -16   0   8      295.72      284.20     34.91 o
 -14   0   8     1744.67     1506.40    104.13 o
 -12   0   8      213.20      302.03     30.37 o
 -10   0   8     3456.03     3220.36     82.42 o
  -8   0   8       44.32       22.66     14.14 o
  -6   0   8     8480.99     9554.19    293.72 o
  -4   0   8     2345.94     2820.23     62.89 o
  -2   0   8     6634.82     8255.22    161.22 o
   0   0   8      352.18      525.05     18.68 o
   2   0   8     2807.87     2749.84     59.88 o
   4   0   8    36583.09    39564.85    730.33 o
   6   0   8     2627.93     3308.49     66.44 o
   8   0   8    16240.76    17168.29    414.28 o
  10   0   8       71.15      156.88     18.19 o
  12   0   8      650.01      624.91     37.77 o
  14   0   8     1889.72     1728.70     74.88 o
  16   0   8     1053.23      929.80     95.92 o
  18   0   8     1587.16     1385.39     86.33 o
  20   0   8     4134.69     4280.04    164.08 o
  22   0   8     1269.46     1226.10    121.27 o
 -25   1   8        7.92      113.12     68.98 o
 -23   1   8      384.90      368.12     44.60 o
 -21   1   8       25.11       88.56     40.03 o
 -19   1   8     1833.12     1791.89     64.50 o
 -17   1   8      317.67      393.21     26.88 o
 -15   1   8        0.38       27.46     17.77 o
 -13   1   8        9.13       27.37     13.79 o
 -11   1   8     2456.94     2291.25     66.95 o
  -9   1   8     4898.49     5747.95     88.34 o
  -7   1   8     3511.30     3427.41     55.15 o
  -5   1   8     9633.46    10577.37    143.85 o
  -3   1   8     1379.41     1827.62     30.18 o
  -1   1   8      100.93      165.88      8.59 o
   1   1   8     3303.94     3944.19     59.55 o
   3   1   8     3001.30     3060.61     50.91 o
   5   1   8     1112.74     1425.06     31.47 o
   7   1   8     3642.81     3640.37     60.86 o
   9   1   8      307.57      349.78     17.56 o
  11   1   8      501.49      527.40     24.64 o
  13   1   8       52.67       30.27     17.47 o
  15   1   8        0.21        0.00     19.75 o
  17   1   8      836.39      832.46     74.30 o
  19   1   8      445.44      471.50     51.36 o
  21   1   8      508.13      520.56     52.93 o
  23   1   8        9.52       42.19     78.27 o
 -24   2   8      246.86      222.91     78.87 o
 -22   2   8        5.59       51.82     50.62 o
 -20   2   8        0.34       44.50     39.41 o
 -18   2   8     2923.49     2951.28     83.30 o
 -16   2   8      154.30      191.96     22.95 o
 -14   2   8      447.45      460.34     25.84 o
 -12   2   8     2382.90     2579.72     98.64 o
 -10   2   8     7634.25     7693.07    271.20 o
  -8   2   8     1026.64     1199.71     37.10 o
  -6   2   8    11238.24    12002.67    207.74 o
  -4   2   8     5640.55     6180.08     97.73 o
  -2   2   8     5403.12     5977.97     89.68 o
   0   2   8      356.96      457.26     15.41 o
   2   2   8       26.17       15.16      8.86 o
   4   2   8        8.10       27.15      8.36 o
   6   2   8      894.56      790.24     25.58 o
   8   2   8     2475.94     2133.31     43.05 o
  10   2   8     1087.38      993.97     36.42 o
  12   2   8      642.93      587.05     35.09 o
  14   2   8       53.80       36.89     22.85 o
  16   2   8       31.00       38.76     28.32 o
  18   2   8       35.91      129.75     42.13 o
  20   2   8      539.70      554.87     53.72 o
  22   2   8      550.69      703.15     96.35 o
 -23   3   8      362.29      318.06     74.68 o
 -21   3   8       10.86        0.00     48.25 o
 -19   3   8      370.69      377.40     54.22 o
 -17   3   8     1303.83     1317.19     82.39 o
 -15   3   8      733.24      744.46    114.78 o
 -13   3   8      200.48       85.55     41.55 o
 -11   3   8      184.75       77.88     25.26 o
  -9   3   8       20.79       34.93     19.39 o
  -7   3   8     5812.83     5589.16    119.07 o
  -5   3   8     2009.59     1900.25     48.86 o
  -3   3   8      218.30      268.57     15.50 o
  -1   3   8     1124.40     1127.06     27.98 o
   1   3   8      432.79      407.41     19.56 o
   3   3   8     3256.12     3118.93     61.82 o
   5   3   8     1267.73     1139.08     36.57 o
   7   3   8       38.76        0.00     16.67 o
   9   3   8     2833.07     2584.15     58.92 o
  11   3   8     1986.13     1829.39     56.01 o
  13   3   8      609.04      634.52     37.39 o
  15   3   8       34.15       63.07     39.71 o
  17   3   8        9.82        0.00     34.98 o
  19   3   8      538.45      567.29     71.25 o
  21   3   8     1136.80     1373.40     91.22 o
 -22   4   8      247.37      205.14     99.05 o
 -20   4   8       22.00       14.55     78.16 o
 -18   4   8       24.83        0.00     47.81 o
 -16   4   8      749.24      852.50    136.60 o
 -14   4   8      187.61      236.53     44.77 o
 -12   4   8     6809.30     6682.09    190.42 o
 -10   4   8     4225.53     4172.77    130.38 o
  -8   4   8     2839.07     2919.05     67.11 o
  -6   4   8       24.86       19.62     20.38 o
  -4   4   8     4756.48     5241.74    100.42 o
  -2   4   8     5935.91     6144.68    142.61 o
   0   4   8     2717.48     2640.88     58.51 o
   2   4   8       25.17       10.92     17.04 o
   4   4   8     1442.99     1482.64     49.92 o
   6   4   8        5.36       10.09     18.14 o
   8   4   8      252.87      219.50     22.23 o
  10   4   8     1593.67     1464.70     49.15 o
  12   4   8      491.56      378.41     33.88 o
  14   4   8      558.08      588.69     41.76 o
  16   4   8       44.79       85.94     49.69 o
  18   4   8       22.41        0.00     58.66 o
  20   4   8       91.19       55.78     88.90 o
 -21   5   8        4.68      171.52     73.97 o
 -19   5   8       21.97        0.00     63.60 o
 -17   5   8      319.78      280.20     62.69 o
 -15   5   8      107.40       49.82     50.68 o
 -13   5   8      401.26      354.01     87.87 o
 -11   5   8     1267.78     1243.14     80.53 o
  -9   5   8     1344.07     1366.51     88.81 o
  -7   5   8       11.81        0.00     26.90 o
  -5   5   8       43.52       15.98     20.84 o
  -3   5   8      517.65      600.25     32.18 o
  -1   5   8      168.60      151.81     22.71 o
   1   5   8      251.22      244.59     26.25 o
   3   5   8       58.24       15.00     23.49 o
   5   5   8      460.52      397.94     30.81 o
   7   5   8      892.24      818.35     41.05 o
   9   5   8      655.77      537.95     35.95 o
  11   5   8      533.65      527.96     40.33 o
  13   5   8     1098.28     1025.45     65.86 o
  15   5   8     1246.50     1333.65     91.21 o
  17   5   8      767.39      798.61     73.05 o
 -18   6   8        3.29      146.17     86.79 o
 -16   6   8       96.39      391.91    144.50 o
 -14   6   8      182.78      157.58     67.72 o
 -12   6   8      172.78      269.64     66.34 o
 -10   6   8      129.96      229.59     59.31 o
  -8   6   8      887.22      785.67     71.91 o
  -6   6   8      618.57      690.03     57.77 o
  -4   6   8       28.02       42.21     36.91 o
  -2   6   8        3.98        0.00     30.16 o
   0   6   8       94.94      106.70     31.42 o
   2   6   8      544.52      564.15     45.54 o
   4   6   8      863.54      831.43     64.43 o
   6   6   8     1001.13      889.13     50.19 o
   8   6   8      730.32      609.85     50.43 o
  10   6   8      158.50      125.76     47.06 o
  12   6   8        1.53        0.00     62.81 o
  14   6   8       11.03        0.00     68.42 o
 -13   7   8      117.08      160.55     82.54 o
 -11   7   8       11.27        0.00     76.37 o
  -9   7   8        3.04       10.70     93.41 o
  -7   7   8       14.26        0.00     69.67 o
  -5   7   8      393.69      400.15     67.68 o
  -3   7   8      473.87      408.92     54.19 o
  -1   7   8        0.72        0.00     45.31 o
   1   7   8       28.15       92.76     56.77 o
   3   7   8       97.58      238.10     51.55 o
   5   7   8       86.29        0.00     58.14 o
   7   7   8       69.28       31.06     68.20 o
   9   7   8      148.72      108.07     62.35 o
  11   7   8       41.60        0.00     79.71 o
  -6   8   8       45.44        0.00     76.92 o
  -4   8   8      548.31      424.04     78.56 o
  -2   8   8      127.46      245.43     76.35 o
   0   8   8      191.63      104.57     79.05 o
   2   8   8       44.23      129.76     80.53 o
 -25   1   9      275.13      386.95     62.31 o
 -23   1   9      417.43      471.40     48.43 o
 -21   1   9      112.59      147.55     39.33 o
 -19   1   9      107.13       80.77     28.38 o
 -17   1   9      392.63      406.04     27.45 o
 -15   1   9      408.19      480.97     26.48 o
 -13   1   9       52.19       57.41     19.75 o
 -11   1   9     3558.44     3633.45     72.20 o
  -9   1   9     6408.62     6416.19    101.90 o
  -7   1   9    14362.42    15374.86    207.10 o
  -5   1   9      529.94      583.11     16.61 o
  -3   1   9       63.19       52.90      7.68 o
  -1   1   9     6720.51     7416.96    125.28 o
   1   1   9       71.86      102.35     10.64 o
   3   1   9        0.19        5.50      8.87 o
   5   1   9     8586.76     9729.32    150.25 o
   7   1   9      492.86      640.16     25.57 o
   9   1   9     2379.03     2279.50     45.49 o
  11   1   9      699.91      782.89     41.95 o
  13   1   9      733.93      747.03     32.19 o
  15   1   9       60.90       53.14     27.00 o
  17   1   9       15.45        0.00     33.91 o
  19   1   9      391.44      345.04     45.04 o
  21   1   9        1.43        0.00     65.16 o
 -24   2   9      393.50      420.11     93.81 o
 -22   2   9      807.41      873.49    108.04 o
 -20   2   9      410.19      486.61     75.66 o
 -18   2   9      134.60      138.59     29.42 o
 -16   2   9      480.53      468.77     27.22 o
 -14   2   9      923.52      897.64     39.10 o
 -12   2   9     1534.69     1508.21     47.34 o
 -10   2   9      972.41      988.07     36.31 o
  -8   2   9     1846.71     1777.57     48.50 o
  -6   2   9     2012.27     2373.19     50.64 o
  -4   2   9    18504.37    20954.35    279.27 o
  -2   2   9     2119.34     2619.23     42.44 o
   0   2   9     3227.04     3383.35     51.68 o
   2   2   9      337.20      312.80     13.98 o
   4   2   9      319.51      345.52     16.61 o
   6   2   9      143.49      192.61     13.26 o
   8   2   9      329.37      269.38     16.42 o
  10   2   9    13880.56    14236.59    256.04 o
  12   2   9     2984.54     2809.55     65.71 o
  14   2   9     3718.89     3856.31     87.67 o
  16   2   9      240.30      220.76     39.23 o
  18   2   9       67.17       82.32     45.77 o
  20   2   9       46.88       39.45     48.47 o
  22   2   9       77.86      148.42     91.95 o
 -23   3   9       31.88        0.00     58.02 o
 -21   3   9       86.53       15.31     89.66 o
 -19   3   9      442.13      415.69     62.67 o
 -17   3   9     1657.31     1735.92     82.69 o
 -15   3   9       79.92      290.00     36.79 o
 -13   3   9      310.73      296.26     35.97 o
 -11   3   9     1192.05     1133.88     48.36 o
  -9   3   9     1656.89     1720.89     49.83 o
  -7   3   9      597.05      502.59     28.42 o
  -5   3   9      118.55      142.93     18.31 o
  -3   3   9     5556.01     5047.58     83.33 o
  -1   3   9     2580.23     2593.32     49.10 o
   1   3   9     1886.34     1800.09     38.44 o
   3   3   9        1.25       58.79     13.87 o
   5   3   9     2488.10     2409.49     51.50 o
   7   3   9      873.07      808.68     33.03 o
   9   3   9       65.03       70.94     18.53 o
  11   3   9     2330.79     2266.07     59.41 o
  13   3   9     1672.72     1648.31     59.93 o
  15   3   9       35.85       60.94     31.87 o
  17   3   9       90.32      135.89     42.08 o
  19   3   9        5.39        0.61     95.88 o
  21   3   9      509.03      457.26     69.69 o
 -22   4   9      181.34      214.39     68.75 o
 -20   4   9      162.84      169.61     59.16 o
 -18   4   9       17.12        0.00     63.91 o
 -16   4   9     1819.40     1974.38    198.21 o
 -14   4   9      684.27      738.91     67.37 o
 -12   4   9     6616.72     6558.76    188.79 o
 -10   4   9      795.73      780.27     55.25 o
  -8   4   9     4365.09     4100.79     96.56 o
  -6   4   9       39.31        4.70     21.06 o
  -4   4   9     5050.44     4795.09     92.29 o
  -2   4   9      168.63       79.00     17.19 o
   0   4   9     2394.75     2262.09     53.35 o
   2   4   9       98.45       86.13     19.30 o
   4   4   9      791.94      813.84     39.27 o
   6   4   9      145.19      165.92     21.33 o
   8   4   9     1049.27      944.05     39.34 o
  10   4   9     6318.60     5971.80    136.96 o
  12   4   9       65.17       75.45     31.94 o
  14   4   9     2069.44     1978.12     91.58 o
  16   4   9      156.64      213.82     56.13 o
  18   4   9       57.94       94.17     63.27 o
 -21   5   9       25.74        3.87     74.79 o
 -19   5   9      141.56       69.02     92.72 o
 -17   5   9      549.25      602.38     67.99 o
 -15   5   9      136.96      197.64     53.30 o
 -13   5   9     1519.63     1604.24    207.17 o
 -11   5   9      222.28      299.07     48.98 o
  -9   5   9      141.52      149.17     42.93 o
  -7   5   9      659.69      656.07     39.73 o
  -5   5   9      132.66      168.63     22.81 o
  -3   5   9      371.61      326.83     30.55 o
  -1   5   9     4957.58     4501.81    102.96 o
   1   5   9      156.89      197.75     26.72 o
   3   5   9        3.07       29.36     25.60 o
   5   5   9      908.54      770.73     48.94 o
   7   5   9       20.38        0.00     26.20 o
   9   5   9      914.05      912.87     48.91 o
  11   5   9      470.96      539.33     39.00 o
  13   5   9      105.66      114.50     47.81 o
  15   5   9     1451.54     1404.20    112.45 o
  17   5   9      103.76       89.28     67.47 o
 -18   6   9      369.31      646.90    135.43 o
 -16   6   9      124.88      289.87     74.53 o
 -14   6   9      872.91      896.90     83.35 o
 -12   6   9      417.59      542.58     79.81 o
 -10   6   9        0.16        0.00     54.89 o
  -8   6   9        0.39        6.46     55.54 o
  -6   6   9     1772.24     2060.01    137.94 o
  -4   6   9       43.32       34.76     36.46 o
  -2   6   9      437.29      502.37     42.04 o
   0   6   9      742.48      672.12     42.75 o
   2   6   9      462.96      446.84     53.19 o
   4   6   9       12.50       50.91     37.44 o
   6   6   9      524.70      451.76     43.30 o
   8   6   9        0.42       13.75     46.07 o
  10   6   9      186.49      182.53     47.98 o
  12   6   9     1276.76     1329.71    121.20 o
  14   6   9       57.01        0.00     73.55 o
 -13   7   9      471.00      501.53     90.13 o
 -11   7   9        0.34      136.61    105.86 o
  -9   7   9      713.22      897.37     86.37 o
  -7   7   9      221.80      172.81     71.68 o
  -5   7   9      988.30     1184.32     99.52 o
  -3   7   9      253.36      247.72     52.98 o
  -1   7   9      346.35      405.16     56.09 o
   1   7   9      800.68      942.73     59.39 o
   3   7   9      185.08      221.26     52.00 o
   5   7   9      242.95      314.03     78.24 o
   7   7   9       37.03      117.33     61.69 o
   9   7   9       69.69      142.05     69.23 o
  -4   8   9      360.62      397.67     74.99 o
  -2   8   9      279.24      396.30     90.74 o
   0   8   9      341.50      268.40    106.83 o
 -26   0  10      446.15      582.18    185.39 o
 -24   0  10       82.40      115.58    171.31 o
 -22   0  10        0.51        0.00     54.47 o
 -20   0  10      160.25      260.32     70.56 o
 -18   0  10     3105.39     2927.73    114.96 o
 -16   0  10     2691.21     2430.64    128.91 o
 -14   0  10      346.48      259.81     28.51 o
 -12   0  10      614.19      460.51     31.06 o
 -10   0  10    15721.86    16054.09    338.87 o
  -8   0  10     4180.85     4197.71    113.65 o
  -6   0  10      967.75     1084.80     37.09 o
  -4   0  10     5010.66     5863.63    149.00 o
  -2   0  10    32435.63    36082.12    669.83 o
   0   0  10    15792.99    17488.42    398.82 o
   2   0  10    12022.34    14141.61    380.51 o
   4   0  10    25067.91    27454.60    633.59 o
   6   0  10       91.77       70.41     10.90 o
   8   0  10     8100.03     7907.39    169.49 o
  10   0  10      826.49      569.28     46.68 o
  12   0  10     2450.82     2237.31     93.18 o
  14   0  10     2775.02     2574.79    106.16 o
  16   0  10     1884.22     1709.16    105.80 o
  18   0  10        9.76       97.40     42.15 o
  20   0  10        7.99       19.51    144.73 o
  22   0  10       12.38      107.62    114.44 o
 -25   1  10      167.09      196.71     59.59 o
 -23   1  10      616.00      813.71     57.99 o
 -21   1  10      176.34      206.02     37.04 o
 -19   1  10       38.46       21.10     29.05 o
 -17   1  10     5225.61     4894.35    123.30 o
 -15   1  10      545.88      485.51     26.26 o
 -13   1  10     1953.57     1796.65     51.78 o
 -11   1  10     3879.82     3937.73     72.30 o
  -9   1  10        4.12        5.28     10.25 o
  -7   1  10       85.35      150.96     11.65 o
  -5   1  10       31.63       36.59      8.31 o
  -3   1  10     1988.14     2419.44     41.61 o
  -1   1  10    12429.26    13877.78    188.75 o
   1   1  10     1798.80     1807.54     36.63 o
   3   1  10     3930.30     3746.53     61.78 o
   5   1  10      190.64      140.40     15.10 o
   7   1  10       12.99       27.89     14.06 o
   9   1  10     1468.52     1292.48     39.12 o
  11   1  10     5196.07     4739.48     84.95 o
  13   1  10      717.26      760.08     32.39 o
  15   1  10     1227.90     1217.14     48.78 o
  17   1  10     2221.05     2100.35     96.60 o
  19   1  10        0.09       77.69     55.28 o
  21   1  10      212.03      218.18     77.40 o
 -24   2  10       45.69       89.62     83.56 o
 -22   2  10        0.82        0.00     82.37 o
 -20   2  10       35.71       51.01     39.32 o
 -18   2  10      281.32      232.95     32.47 o
 -16   2  10     2903.34     2821.31     72.91 o
 -14   2  10      671.49      597.44     47.29 o
 -12   2  10       44.34       29.48     18.55 o
 -10   2  10     1129.84     1021.70     37.85 o
  -8   2  10     5431.46     5772.18    128.12 o
  -6   2  10     4354.11     4316.09     99.80 o
  -4   2  10    10115.52    10653.25    166.26 o
  -2   2  10       11.22        0.00      9.04 o
   0   2  10     2598.21     2532.73     41.61 o
   2   2  10     1813.79     1721.27     36.12 o
   4   2  10       65.37       63.03     14.43 o
   6   2  10      262.60      232.59     20.71 o
   8   2  10      247.90      266.04     23.51 o
  10   2  10      478.88      354.27     21.51 o
  12   2  10     9593.24     8998.59    169.77 o
  14   2  10     2421.92     2556.38     73.19 o
  16   2  10     2278.72     2159.25     85.92 o
  18   2  10        5.45        0.00     43.05 o
  20   2  10       92.13       83.15     70.39 o
 -23   3  10       63.26        0.00     58.14 o
 -21   3  10        8.56        0.00     49.21 o
 -19   3  10        5.04        0.00     44.43 o
 -17   3  10      512.65      555.37     51.26 o
 -15   3  10     4560.50     4339.91    134.98 o
 -13   3  10     1077.77     1177.21     44.40 o
 -11   3  10       49.18       41.08     20.31 o
  -9   3  10      355.89      381.89     27.14 o
  -7   3  10     1232.42     1026.69     38.95 o
  -5   3  10     4884.55     5136.09    112.22 o
  -3   3  10      168.99      125.90     13.87 o
  -1   3  10     1675.57     1565.20     35.16 o
   1   3  10     2658.45     2641.15     54.72 o
   3   3  10      407.97      334.59     21.05 o
   5   3  10      400.21      436.25     24.78 o
   7   3  10      399.74      326.42     20.41 o
   9   3  10      960.89      750.87     37.15 o
  11   3  10     3825.80     3710.98     83.50 o
  13   3  10        3.08       32.01     30.30 o
  15   3  10      321.40      395.54     51.10 o
  17   3  10      656.09      660.38     54.68 o
  19   3  10        0.30        0.00     75.93 o
 -22   4  10        4.69        0.00     63.36 o
 -20   4  10        4.93       38.27     57.42 o
 -18   4  10      740.48      610.90     62.52 o
 -16   4  10      432.48      478.35     82.94 o
 -14   4  10     1175.44     1141.45     71.69 o
 -12   4  10     1001.45      980.43     65.12 o
 -10   4  10      282.99      311.47     27.39 o
  -8   4  10     3987.01     3655.97     88.86 o
  -6   4  10       85.32      109.36     24.01 o
  -4   4  10      461.16      477.41     27.75 o
  -2   4  10     1094.33     1038.82     35.82 o
   0   4  10      445.88      442.17     24.87 o
   2   4  10       55.00       67.03     21.99 o
   4   4  10      880.04      915.13     42.60 o
   6   4  10      610.07      595.43     41.58 o
   8   4  10       41.05       32.34     25.14 o
  10   4  10     6066.22     5619.75    132.88 o
  12   4  10     1579.89     1501.96     64.06 o
  14   4  10     1156.10     1339.45     73.57 o
  16   4  10       23.05       20.37     67.42 o
  18   4  10      357.30      555.95     69.30 o
 -21   5  10        0.92       42.31     73.58 o
 -19   5  10      101.18      102.68     74.47 o
 -17   5  10       55.44       34.59    109.51 o
 -15   5  10      124.00       94.72     51.44 o
 -13   5  10      160.53      190.39     53.43 o
 -11   5  10        1.89        0.00     41.94 o
  -9   5  10       55.70       69.28     47.71 o
  -7   5  10     1204.82     1289.71     52.90 o
  -5   5  10      482.84      471.89     28.74 o
  -3   5  10      795.77      792.97     40.47 o
  -1   5  10        5.97       43.41     24.40 o
   1   5  10       18.23        0.59     25.38 o
   3   5  10      107.63      150.55     29.56 o
   5   5  10      115.51       46.68     30.24 o
   7   5  10       71.36       30.30     27.87 o
   9   5  10      813.55      732.79     44.54 o
  11   5  10      845.81      725.70     58.07 o
  13   5  10      303.89      311.68     64.38 o
  15   5  10        0.15       14.25     64.52 o
  17   5  10      175.40      281.79     69.99 o
 -18   6  10       42.47       70.77     93.65 o
 -16   6  10       20.62      100.13     76.75 o
 -14   6  10      113.90       70.42     67.02 o
 -12   6  10       14.25        0.00     57.96 o
 -10   6  10      386.28      417.79    101.63 o
  -8   6  10      219.52      314.48     65.20 o
  -6   6  10      194.01      206.14     51.49 o
  -4   6  10        3.15        0.00     34.35 o
  -2   6  10       22.67       62.65     36.63 o
   0   6  10      175.89       84.09     36.73 o
   2   6  10      424.96      362.74     45.49 o
   4   6  10     1183.44     1039.10     57.35 o
   6   6  10       14.21       51.95     40.49 o
   8   6  10        1.98        0.00     48.64 o
  10   6  10      300.54      247.30     67.39 o
  12   6  10       44.16      129.13     72.08 o
  14   6  10        7.80        0.00     96.51 o
 -13   7  10      191.29       94.14     82.91 o
 -11   7  10       35.45       11.64     73.63 o
  -9   7  10        9.67        0.00     71.63 o
  -7   7  10       81.60        0.00     64.79 o
  -5   7  10      198.57      233.36     62.73 o
  -3   7  10      473.80      539.25     63.43 o
  -1   7  10       59.99        0.00     64.02 o
   1   7  10      112.59       31.33     44.12 o
   3   7  10     1280.69     1053.41     72.52 o
   5   7  10        6.20       15.71     65.53 o
   7   7  10      114.04      142.49     67.09 o
   9   7  10        8.43      153.96     81.94 o
 -25   1  11        0.12       81.28     65.40 o
 -23   1  11       93.33        0.00     68.48 o
 -21   1  11       33.92        0.00     37.72 o
 -19   1  11        7.29        0.00     28.20 o
 -17   1  11      173.84      141.48     24.89 o
 -15   1  11       21.09        0.00     16.97 o
 -13   1  11        6.15        5.01     14.85 o
 -11   1  11       13.81       35.04     13.35 o
  -9   1  11       97.80      178.75     13.83 o
  -7   1  11     1455.57     1580.09     37.30 o
  -5   1  11       52.21       53.81      9.74 o
  -3   1  11      450.47      445.42     18.09 o
  -1   1  11     4200.13     4663.65     86.19 o
   1   1  11      333.98      391.07     17.97 o
   3   1  11      338.66      482.60     20.65 o
   5   1  11      293.12      333.35     21.23 o
   7   1  11      116.65      126.53     17.16 o
   9   1  11        3.18       14.46     16.80 o
  11   1  11     2120.55     2136.55     47.00 o
  13   1  11      517.64      583.53     30.04 o
  15   1  11     1202.64     1209.09     60.24 o
  17   1  11        9.28       53.62     47.19 o
  19   1  11       12.60      119.09     60.51 o
  21   1  11       24.86        0.00    108.21 o
 -24   2  11      112.31      179.28     74.17 o
 -22   2  11       37.14        0.00     52.73 o
 -20   2  11      392.08      439.20     43.24 o
 -18   2  11        7.03        2.34     29.28 o
 -16   2  11      404.54      402.09     28.15 o
 -14   2  11     1293.17     1189.30     48.58 o
 -12   2  11     1284.10     1276.64     45.99 o
 -10   2  11       29.43       23.74     17.22 o
  -8   2  11      859.38      785.48     33.18 o
  -6   2  11        0.94        0.02      9.03 o
  -4   2  11      281.89      310.79     15.41 o
  -2   2  11      930.97      971.65     25.97 o
   0   2  11      677.80      708.72     21.26 o
   2   2  11     3031.39     2927.00     53.06 o
   4   2  11     2716.15     2713.80     75.38 o
   6   2  11      167.19      142.74     19.33 o
   8   2  11      229.64      187.07     30.09 o
  10   2  11      786.56      731.84     43.32 o
  12   2  11     2071.22     2148.59     62.10 o
  14   2  11        0.20        0.00     26.66 o
  16   2  11       70.01       64.35     39.61 o
  18   2  11     1010.48      927.10     62.36 o
  20   2  11      418.23      402.13     87.32 o
 -23   3  11      657.94      731.75    115.95 o
 -21   3  11       11.00       24.87     51.21 o
 -19   3  11      624.73      639.07     78.15 o
 -17   3  11    10161.71     9885.13    261.91 o
 -15   3  11    11583.13    11661.73    261.00 o
 -13   3  11     2062.53     2118.88     64.12 o
 -11   3  11     6431.03     6442.68    139.15 o
  -9   3  11      234.78      308.82     25.07 o
  -7   3  11      607.63      615.90     33.55 o
  -5   3  11      242.51      312.43     20.40 o
  -3   3  11      744.04      833.72     26.73 o
  -1   3  11      290.69      418.51     19.82 o
   1   3  11     2081.43     1926.95     46.88 o
   3   3  11     1664.21     1479.40     45.99 o
   5   3  11      111.68       94.94     16.98 o
   7   3  11     1225.51     1189.08     59.14 o
   9   3  11     1543.28     1438.05     41.03 o
  11   3  11      108.28       70.96     29.85 o
  13   3  11      685.94      634.14     41.04 o
  15   3  11      518.83      618.56     51.73 o
  17   3  11       27.99       53.01     47.04 o
  19   3  11        8.17       30.47     75.25 o
 -22   4  11      391.44      491.27     78.87 o
 -20   4  11        1.38        0.00     55.28 o
 -18   4  11       16.04        0.00     67.37 o
 -16   4  11       56.79      123.88    109.56 o
 -14   4  11       80.07       94.72     52.58 o
 -12   4  11     1162.82     1254.34     74.31 o
 -10   4  11     1021.84     1021.51     44.71 o
  -8   4  11      127.20      102.42     25.28 o
  -6   4  11     1295.53     1273.87     50.16 o
  -4   4  11        3.09       16.22     17.09 o
  -2   4  11     2173.55     1997.82     52.88 o
   0   4  11     2777.69     2554.84     57.86 o
   2   4  11     2167.20     1921.53     53.67 o
   4   4  11       15.03        0.00     23.29 o
   6   4  11     2511.06     2431.82     66.09 o
   8   4  11     2402.30     2244.56     63.85 o
  10   4  11     2520.40     2251.11     65.67 o
  12   4  11     2123.48     2072.74     83.75 o
  14   4  11     2152.23     2202.52    117.31 o
  16   4  11      470.63      429.79     78.04 o
  18   4  11      340.49      469.77     70.55 o
 -19   5  11       44.29        0.00     66.81 o
 -17   5  11       24.66      124.34    102.16 o
 -15   5  11        0.02        0.00     52.31 o
 -13   5  11      532.31      596.23     63.55 o
 -11   5  11     3029.61     2892.49    124.87 o
  -9   5  11     1206.46     1421.90     62.29 o
  -7   5  11     1252.42     1164.30     57.00 o
  -5   5  11     1369.73     1399.19     47.64 o
  -3   5  11       51.57      106.61     32.71 o
  -1   5  11     1703.04     1634.52     56.05 o
   1   5  11      501.67      489.04     32.55 o
   3   5  11     1390.78     1211.21     53.53 o
   5   5  11     1868.48     1794.67     67.62 o
   7   5  11      122.42       85.18     33.04 o
   9   5  11      961.91      900.98     49.11 o
  11   5  11     1250.86     1263.81     83.89 o
  13   5  11      194.34       66.70     88.96 o
  15   5  11      445.77      496.11     70.96 o
 -16   6  11        0.67        0.00     72.48 o
 -14   6  11     1283.79     1352.81     99.04 o
 -12   6  11      171.60      205.91     63.10 o
 -10   6  11      629.80      756.52     69.60 o
  -8   6  11     1508.02     1560.39    114.14 o
  -6   6  11       85.74       44.16     41.30 o
  -4   6  11      285.38      226.03     40.57 o
  -2   6  11        3.82        0.00     32.43 o
   0   6  11     4956.31     4617.32    108.81 o
   2   6  11        5.57       47.74     34.63 o
   4   6  11     1628.31     1506.75     66.95 o
   6   6  11       52.94       94.39     43.72 o
   8   6  11     1102.89     1090.52     71.46 o
  10   6  11       21.70        1.01     65.27 o
  12   6  11      326.89      404.01     74.49 o
 -13   7  11      790.07     1025.40    122.74 o
 -11   7  11      181.64       66.58     77.21 o
  -9   7  11      642.61      641.63     84.35 o
  -7   7  11       63.08        0.00     81.68 o
  -5   7  11       82.84       78.96     55.74 o
  -3   7  11        0.34        0.00     57.50 o
  -1   7  11       23.39       95.89     54.37 o
   1   7  11     2824.12     2920.29    134.40 o
   3   7  11      287.45      187.65     59.60 o
   5   7  11       76.24       72.78     63.39 o
   7   7  11       90.57       77.43     77.73 o
   9   7  11      249.10      259.94     95.16 o
 -26   0  12      666.84      897.66    143.11 o
 -24   0  12      681.10      679.65    139.11 o
 -22   0  12     3884.78     3906.88    154.72 o
 -20   0  12     1227.00     1329.67    123.42 o
 -18   0  12       88.84       69.57     45.31 o
 -16   0  12      267.41      218.26     35.26 o
 -14   0  12      386.65      445.48     34.29 o
 -12   0  12     5811.79     6300.41    163.28 o
 -10   0  12     1842.47     1662.30     57.89 o
  -8   0  12     3512.81     3622.94     77.42 o
  -6   0  12     5415.52     5080.00    110.27 o
  -4   0  12      695.43      643.58     30.97 o
  -2   0  12     1063.67     1150.10     40.54 o
   0   0  12    22357.04    25434.75   1010.91 o
   2   0  12      963.95      798.83     39.30 o
   4   0  12    18497.30    17714.88    592.20 o
   6   0  12     7844.03     7027.34    255.80 o
   8   0  12     1604.66     1642.64     87.69 o
  10   0  12     1144.05     1200.66     45.77 o
  12   0  12       31.20      109.32     21.77 o
  14   0  12     1325.35     1318.33     92.64 o
  16   0  12     2142.41     2173.52     94.14 o
  18   0  12     6692.28     7367.21    307.65 o
  20   0  12      631.77      747.12    204.90 o
 -25   1  12      380.89      458.40     68.16 o
 -23   1  12        0.09       70.54     45.23 o
 -21   1  12     1843.82     1894.54     73.32 o
 -19   1  12      851.13      897.98     50.43 o
 -17   1  12      465.83      528.62     39.77 o
 -15   1  12       12.88        4.45     19.23 o
 -13   1  12     1394.86     1234.33     38.57 o
 -11   1  12      256.54      171.80     15.28 o
  -9   1  12    26365.89    27404.89    446.61 o
  -7   1  12      105.07      106.18     11.94 o
  -5   1  12     4275.15     4275.63    110.12 o
  -3   1  12     2793.15     3292.25     51.94 o
  -1   1  12       68.70       47.64     10.15 o
   1   1  12     6563.02     6948.96    132.41 o
   3   1  12       10.52       47.47     14.40 o
   5   1  12    19564.78    20105.45    383.01 o
   7   1  12     1777.89     1583.02     46.10 o
   9   1  12      892.19      857.67     36.21 o
  11   1  12       41.23       15.00     21.33 o
  13   1  12     1454.03     1473.78     59.10 o
  15   1  12      557.58      562.31     50.28 o
  17   1  12     1375.63     1567.85     73.01 o
  19   1  12     1703.40     1905.04    125.36 o
  21   1  12      156.75       68.57    170.17 o
 -24   2  12       76.64      129.33     68.26 o
 -22   2  12      529.59      575.51     68.61 o
 -20   2  12     2675.01     2591.95     89.59 o
 -18   2  12      254.11      258.58     30.70 o
 -16   2  12      886.59      842.03     58.88 o
 -14   2  12     4545.83     4465.98    106.78 o
 -12   2  12        7.99        5.36     20.21 o
 -10   2  12     2512.77     2524.35     66.72 o
  -8   2  12     7888.74     7367.28    152.28 o
  -6   2  12      122.74      104.56     13.63 o
  -4   2  12     3541.37     3508.16     98.50 o
  -2   2  12      850.31      802.44     23.13 o
   0   2  12     6305.93     6420.00    101.81 o
   2   2  12      992.09      848.69     26.57 o
   4   2  12     1673.53     1510.21     48.58 o
   6   2  12     5591.35     4763.92    108.07 o
   8   2  12     1364.92     1234.13     46.15 o
  10   2  12      525.68      488.12     37.38 o
  12   2  12       10.39        1.95     37.43 o
  14   2  12      245.75      220.07     40.06 o
  16   2  12     1889.17     1963.32    157.26 o
  18   2  12     2520.86     2713.12    103.81 o
  20   2  12        6.81      114.45     94.29 o
 -23   3  12      239.48      245.55     65.25 o
 -21   3  12     1040.95     1049.36     79.46 o
 -19   3  12      109.19       80.96     46.49 o
 -17   3  12      135.06      175.47     44.30 o
 -15   3  12        2.00      162.86     35.91 o
 -13   3  12      342.55      332.07     30.01 o
 -11   3  12     1683.92     1591.35     53.45 o
  -9   3  12      732.92      939.91     49.82 o
  -7   3  12     2949.04     2960.72     75.27 o
  -5   3  12        3.84       19.11     16.63 o
  -3   3  12       34.13       36.00     13.66 o
  -1   3  12     1142.53     1104.41     32.62 o
   1   3  12      624.91      637.06     28.26 o
   3   3  12     1118.29     1055.84     34.67 o
   5   3  12      517.30      487.69     25.45 o
   7   3  12     7874.20     7214.77    154.38 o
   9   3  12      390.12      341.89     34.98 o
  11   3  12       21.91        0.00     31.26 o
  13   3  12       71.46      100.62     37.65 o
  15   3  12      138.96      233.11     43.84 o
  17   3  12     1669.03     1779.09     99.68 o
  19   3  12      339.71      555.00     90.95 o
 -22   4  12       80.47      140.07     65.12 o
 -20   4  12      505.55      546.60     87.79 o
 -18   4  12      425.55      542.15     62.42 o
 -16   4  12     1534.23     1485.86    126.05 o
 -14   4  12      736.79      793.49     90.13 o
 -12   4  12      335.86      358.59     42.97 o
 -10   4  12      531.26      555.38     37.53 o
  -8   4  12       99.04       56.18     26.65 o
  -6   4  12      764.73      822.87     53.34 o
  -4   4  12        6.07       32.98     19.47 o
  -2   4  12       24.78        0.00     19.24 o
   0   4  12      106.63      110.29     29.72 o
   2   4  12      837.68      723.80     36.25 o
   4   4  12      260.76      226.96     25.05 o
   6   4  12      839.10      782.42     42.94 o
   8   4  12      289.78      227.17     31.41 o
  10   4  12     1451.71     1301.93     75.37 o
  12   4  12      231.59      242.41     43.74 o
  14   4  12      101.73       95.90     48.18 o
  16   4  12      119.46      250.72     68.50 o
  18   4  12      390.05      375.83     71.39 o
 -19   5  12      126.31      140.41    156.40 o
 -17   5  12       12.67        0.00     66.07 o
 -15   5  12      159.57      105.39     55.56 o
 -13   5  12      976.11     1081.76     90.84 o
 -11   5  12     2922.04     2545.92    131.95 o
  -9   5  12      400.22      412.12     39.56 o
  -7   5  12      522.67      593.48     51.18 o
  -5   5  12        9.18       55.70     32.18 o
  -3   5  12      632.33      609.91     36.60 o
  -1   5  12       55.86       80.69     27.10 o
   1   5  12       69.57       81.31     27.29 o
   3   5  12       40.24       26.41     29.43 o
   5   5  12      234.13      156.81     33.94 o
   7   5  12     1599.81     1463.82     66.98 o
   9   5  12      225.70      199.67     40.77 o
  11   5  12       55.78       39.87     58.36 o
  13   5  12      501.20      455.03     68.27 o
  15   5  12       10.86      200.34     69.85 o
 -16   6  12      231.19       72.64    142.71 o
 -14   6  12       19.75      172.31     99.67 o
 -12   6  12       31.00      220.62     65.70 o
 -10   6  12      687.70      681.61     71.33 o
  -8   6  12       44.95      127.26     75.28 o
  -6   6  12      286.65      240.48     50.54 o
  -4   6  12      126.00      132.77     38.78 o
  -2   6  12      102.43      141.96     34.98 o
   0   6  12      117.85      113.62     38.65 o
   2   6  12       31.51       73.68     49.63 o
   4   6  12      387.77      312.20     40.99 o
   6   6  12      565.27      562.25     49.26 o
   8   6  12       24.01       36.33     65.18 o
  10   6  12       60.63       97.78     89.62 o
  12   6  12        1.22       45.40     75.47 o
 -11   7  12       71.14      122.64     83.56 o
  -9   7  12      408.07      441.99    101.77 o
  -7   7  12       47.49        0.00     90.84 o
  -5   7  12      184.07      148.31     58.51 o
  -3   7  12      297.42      286.50     59.80 o
  -1   7  12      961.81     1017.50     68.58 o
   1   7  12      507.36      504.17     56.86 o
   3   7  12      261.61       49.11     55.83 o
   5   7  12      316.91      371.24     66.64 o
   7   7  12       52.15       39.83    111.96 o
 -25   1  13        0.70        0.00     62.89 o
 -23   1  13      341.93      449.74     80.77 o
 -21   1  13       11.35      107.58     35.09 o
 -19   1  13       13.04        3.76     30.06 o
 -17   1  13       86.55      167.59     25.75 o
 -15   1  13      987.73      899.03     40.83 o
 -13   1  13      551.89      588.89     37.76 o
 -11   1  13      504.49      560.11     25.60 o
  -9   1  13     3697.82     3975.71     75.59 o
  -7   1  13    12199.94    12656.86    192.61 o
  -5   1  13       12.06       28.28      9.81 o
  -3   1  13     1351.45     1595.78     41.84 o
  -1   1  13     6204.24     7047.81    201.45 o
   1   1  13      167.61      260.19     18.96 o
   3   1  13     4857.54     5011.98    100.92 o
   5   1  13      585.29      633.12     30.82 o
   7   1  13      107.50      106.09     18.66 o
   9   1  13     3059.76     3086.40    101.07 o
  11   1  13      191.32      240.99     25.54 o
  13   1  13      155.78      181.87     29.02 o
  15   1  13       36.03       40.37     38.89 o
  17   1  13        3.85        0.00     55.65 o
  19   1  13      225.12       95.02     69.73 o
 -24   2  13      299.00      271.94     91.47 o
 -22   2  13       41.54       72.81     55.43 o
 -20   2  13       13.20       66.40     40.63 o
 -18   2  13     1289.80     1337.11     76.81 o
 -16   2  13     2107.73     2107.03     65.08 o
 -14   2  13      169.07      191.36     31.50 o
 -12   2  13       12.80        6.61     19.94 o
 -10   2  13       77.93       85.26     20.18 o
  -8   2  13     1423.01     1640.51     55.09 o
  -6   2  13     1149.36     1146.42     37.58 o
  -4   2  13     1056.46     1135.16     42.61 o
  -2   2  13     1988.39     2264.20     45.89 o
   0   2  13     1822.06     1829.41     41.57 o
   2   2  13        9.36       11.59     14.97 o
   4   2  13      403.54      436.91     25.78 o
   6   2  13     1188.26     1108.71     49.82 o
   8   2  13      108.86       75.53     27.64 o
  10   2  13     2350.57     2314.60     75.77 o
  12   2  13      176.41      199.17     43.66 o
  14   2  13      124.49       73.83     39.09 o
  16   2  13        9.33       33.98     41.12 o
  18   2  13       81.20       95.39    111.42 o
  20   2  13      228.17      155.21     80.42 o
 -23   3  13      177.58       84.29    105.86 o
 -21   3  13      263.86      218.31     55.12 o
 -19   3  13     2433.44     2629.11    116.05 o
 -17   3  13      617.72      562.41    104.34 o
 -15   3  13     1442.30     1420.19     61.35 o
 -13   3  13     3069.63     3144.59     84.80 o
 -11   3  13     4602.44     4653.86    109.62 o
  -9   3  13       42.99        1.16     23.51 o
  -7   3  13      555.06      534.78     36.60 o
  -5   3  13     3568.69     3385.15     67.09 o
  -3   3  13     4001.72     3880.96     71.32 o
  -1   3  13     1099.68     1222.60     39.89 o
   1   3  13      799.36      770.54     32.57 o
   3   3  13      822.22      719.62     30.16 o
   5   3  13     7505.09     7328.42    159.61 o
   7   3  13    25195.19    23874.25    507.49 o
   9   3  13     3106.81     2791.89     88.93 o
  11   3  13     5969.48     5526.50    145.82 o
  13   3  13        0.50       61.94     39.31 o
  15   3  13       79.13      112.43     53.20 o
  17   3  13       16.05      156.64     66.40 o
  19   3  13      310.45      251.54    115.88 o
 -22   4  13        5.32       31.08     99.76 o
 -20   4  13     1424.35     1503.67    104.19 o
 -18   4  13        4.36        0.00     68.07 o
 -16   4  13     1756.00     1966.22    104.26 o
 -14   4  13        6.40        8.14     51.87 o
 -12   4  13       21.38        0.00     30.47 o
 -10   4  13     2895.32     2658.46     77.46 o
  -8   4  13      135.83       98.72     33.53 o
  -6   4  13      122.68      221.28     27.71 o
  -4   4  13     3324.45     3102.91     71.46 o
  -2   4  13     1434.01     1477.26     51.70 o
   0   4  13        0.55       19.31     21.62 o
   2   4  13      458.24      429.81     32.90 o
   4   4  13      564.10      553.88     31.35 o
   6   4  13     3384.72     3161.84     87.25 o
   8   4  13      980.33      992.48     53.27 o
  10   4  13      161.38      175.96     48.19 o
  12   4  13     1096.02     1153.63     72.29 o
  14   4  13       41.45       68.08     49.06 o
  16   4  13      132.83       10.90     64.88 o
 -19   5  13      268.62      355.56    169.17 o
 -17   5  13       70.00        0.00     61.69 o
 -15   5  13      865.61      773.17     71.01 o
 -13   5  13       65.03      144.85     50.91 o
 -11   5  13       58.32       61.97     49.31 o
  -9   5  13       41.20       16.89     42.99 o
  -7   5  13     1731.65     1600.14     71.57 o
  -5   5  13     1806.89     1636.13    102.51 o
  -3   5  13      222.38      307.59     33.36 o
  -1   5  13      602.90      553.49     35.39 o
   1   5  13      138.91      114.63     30.55 o
   3   5  13      305.40      282.61     36.63 o
   5   5  13      231.67      204.39     47.11 o
   7   5  13      283.54      166.18     49.76 o
   9   5  13      964.27      874.32     71.98 o
  11   5  13     1363.76     1224.24    133.00 o
  13   5  13       34.52      122.45     84.94 o
  15   5  13      616.45      641.70     79.89 o
 -16   6  13      500.18      523.41    120.65 o
 -14   6  13      377.12      400.35     74.33 o
 -12   6  13     1280.62     1594.99    110.38 o
 -10   6  13        1.28       21.06     56.83 o
  -8   6  13      934.90     1085.26    128.54 o
  -6   6  13       57.92       31.72     57.94 o
  -4   6  13      578.47      580.46     49.20 o
  -2   6  13     1275.87     1092.21     56.53 o
   0   6  13      165.37      281.69     40.10 o
   2   6  13      798.85      705.25     47.16 o
   4   6  13      276.03      202.87     42.75 o
   6   6  13        8.37       97.74     45.44 o
   8   6  13     1522.66     1623.83    108.90 o
  10   6  13      174.16      212.05     73.58 o
  12   6  13        1.25       29.54     77.81 o
 -11   7  13       60.51        0.00     75.96 o
  -9   7  13     1380.20     1567.25    114.24 o
  -7   7  13        0.04        0.00     67.88 o
  -5   7  13      356.52      551.14     64.55 o
  -3   7  13      508.95      452.63     62.29 o
  -1   7  13       43.04        0.00     56.83 o
   1   7  13      233.25      270.78     70.61 o
   3   7  13       16.31        0.00     54.04 o
   5   7  13      677.94      628.67     89.86 o
   7   7  13       35.76       82.43     86.04 o
 -24   0  14      543.58      819.82    157.20 o
 -22   0  14       94.49      108.21     93.32 o
 -20   0  14     1144.01     1124.15    118.34 o
 -18   0  14      474.96      523.04     53.67 o
 -16   0  14      380.32      349.98     51.44 o
 -14   0  14     2966.05     3168.30     98.50 o
 -12   0  14     2050.12     1831.16     66.09 o
 -10   0  14      132.11      165.57     24.25 o
  -8   0  14      593.39      664.21     35.10 o
  -6   0  14      441.91      520.43     46.72 o
  -4   0  14     8660.41     8609.48    407.24 o
  -2   0  14      384.80      646.85     39.34 o
   0   0  14    12933.35    14623.50    463.96 o
   2   0  14      127.48      126.80     14.18 o
   4   0  14      706.76      598.05     77.24 o
   6   0  14     3501.42     3571.79    151.13 o
   8   0  14     7021.93     7224.82    340.69 o
  10   0  14      990.31     1067.37     83.10 o
  12   0  14      444.50      557.98    111.39 o
  14   0  14     2367.43     2190.73    148.28 o
  16   0  14       18.76      227.67    134.97 o
  18   0  14      309.10      283.99     91.88 o
  20   0  14        9.98        0.00    235.80 o
 -25   1  14      689.56      871.69     80.73 o
 -23   1  14       75.91       97.29     51.00 o
 -21   1  14      440.56      543.44     44.69 o
 -19   1  14      775.02      893.33    124.40 o
 -17   1  14     1378.31     1190.27     53.00 o
 -15   1  14      260.96      200.27     23.35 o
 -13   1  14     2740.59     2533.51     62.45 o
 -11   1  14      117.68      105.18     16.37 o
  -9   1  14      450.61      497.98     23.75 o
  -7   1  14       26.51       25.53     12.07 o
  -5   1  14     4904.01     4969.26    111.46 o
  -3   1  14    12750.42    14017.21    306.70 o
  -1   1  14      212.64      410.06     19.16 o
   1   1  14     4377.05     4322.56     96.16 o
   3   1  14     1932.49     1926.68     48.59 o
   5   1  14      826.74      824.96     35.28 o
   7   1  14     2613.96     2332.53     61.63 o
   9   1  14     1019.82     1006.59     50.31 o
  11   1  14        0.57        6.56     22.77 o
  13   1  14     7616.02     7537.29    183.12 o
  15   1  14       71.23      226.88     50.04 o
  17   1  14       77.65       90.66     65.19 o
  19   1  14      443.43      258.42     76.05 o
 -24   2  14        9.43       14.92     71.12 o
 -22   2  14      578.88      659.21    114.78 o
 -20   2  14     2719.88     2581.16    234.87 o
 -18   2  14      108.21      166.35     44.80 o
 -16   2  14      869.10      887.59     46.76 o
 -14   2  14     2043.75     1947.11     72.20 o
 -12   2  14      846.88      861.02     40.02 o
 -10   2  14      120.33      144.97     20.41 o
  -8   2  14     2710.92     2863.96     59.43 o
  -6   2  14       57.68        5.84     11.91 o
  -4   2  14     5576.21     5542.30    105.18 o
  -2   2  14     1020.56      991.65     39.62 o
   0   2  14      683.71      583.15     24.45 o
   2   2  14     9562.56     9115.62    172.79 o
   4   2  14     1708.52     1645.45     48.14 o
   6   2  14      400.16      369.15     28.12 o
   8   2  14     8694.43     8201.09    174.13 o
  10   2  14      177.47      209.67     30.21 o
  12   2  14      433.38      527.25     68.82 o
  14   2  14     1128.20     1237.91     82.65 o
  16   2  14       67.86       72.36     58.05 o
  18   2  14       10.52       81.71     80.93 o
 -23   3  14        0.00      430.90    253.69 o
 -21   3  14        7.65       95.36    177.99 o
 -19   3  14     3157.48     3307.37    162.29 o
 -17   3  14       10.83      105.58     51.39 o
 -15   3  14      707.25      676.05     48.75 o
 -13   3  14      154.13      130.97     28.68 o
 -11   3  14       91.03       99.41     25.92 o
  -9   3  14        7.35       14.92     24.65 o
  -7   3  14     2826.50     2695.50     72.89 o
  -5   3  14     1489.66     1355.12     41.66 o
  -3   3  14     2038.43     1962.70     47.89 o
  -1   3  14     2353.06     2209.12     50.68 o
   1   3  14      886.37      874.23     34.17 o
   3   3  14     1038.02      963.86     33.53 o
   5   3  14        4.11        0.00     23.90 o
   7   3  14     1199.26     1100.06     56.81 o
   9   3  14     3080.11     2883.14     91.76 o
  11   3  14      770.54      698.07     52.46 o
  13   3  14      354.77      393.41     56.42 o
  15   3  14     1311.18     1424.35    114.67 o
  17   3  14        2.09      165.24     70.36 o
 -22   4  14     1719.07     1877.15    123.08 o
 -20   4  14      492.43      303.71     67.33 o
 -18   4  14     1156.94     1325.96    123.64 o
 -16   4  14      161.59      299.46     70.42 o
 -14   4  14      438.11      423.56     54.05 o
 -12   4  14        0.58        0.00     36.33 o
 -10   4  14       96.80       72.61     30.17 o
  -8   4  14       22.78        0.00     26.68 o
  -6   4  14     1894.41     1916.73     66.26 o
  -4   4  14      569.29      571.19     34.07 o
  -2   4  14      352.44      436.16     27.63 o
   0   4  14      534.88      500.78     48.59 o
   2   4  14       60.50       68.05     24.08 o
   4   4  14     3007.19     2915.15     70.64 o
   6   4  14     4419.29     4064.05    103.24 o
   8   4  14      289.31      257.06     41.42 o
  10   4  14       22.19        0.00    117.09 o
  12   4  14      607.64      669.20     58.24 o
  14   4  14      957.75     1136.47     75.27 o
  16   4  14        0.67       40.87     66.61 o
 -19   5  14      355.40      574.34     77.62 o
 -17   5  14       59.50        0.00     84.97 o
 -15   5  14       44.91        0.00     57.49 o
 -13   5  14     1478.14     1555.57     96.18 o
 -11   5  14      946.36      966.96     78.63 o
  -9   5  14       16.49        0.00     45.40 o
  -7   5  14      162.42      118.66     37.48 o
  -5   5  14     1819.29     1562.38     71.25 o
  -3   5  14       11.58       43.80     31.67 o
  -1   5  14      910.66      908.92     45.94 o
   1   5  14      199.17      138.41     31.22 o
   3   5  14     1173.34     1068.54     58.70 o
   5   5  14        4.49        0.00     33.89 o
   7   5  14     1238.42     1063.21     76.34 o
   9   5  14      765.09      714.41     67.80 o
  11   5  14      910.30      782.42     79.54 o
  13   5  14        9.90       16.45     69.08 o
 -16   6  14       95.85      356.98    119.28 o
 -14   6  14       28.15      100.27     71.94 o
 -12   6  14        2.95       34.36     63.01 o
 -10   6  14      584.91      580.46     71.09 o
  -8   6  14       47.98      168.89     77.57 o
  -6   6  14        0.02       18.49     46.16 o
  -4   6  14      175.80      153.68     44.53 o
  -2   6  14      456.71      398.73     44.38 o
   0   6  14     1334.00     1231.88     70.04 o
   2   6  14      282.74      246.09     48.40 o
   4   6  14        3.37       16.99     42.48 o
   6   6  14      450.01      513.63     66.65 o
   8   6  14       16.92        0.00     66.80 o
  10   6  14       37.00        0.00     90.23 o
 -11   7  14      149.46      191.12     82.67 o
  -9   7  14      333.73      395.13     84.73 o
  -7   7  14       25.00        0.00     80.06 o
  -5   7  14      299.04      276.48     69.81 o
  -3   7  14        1.73       20.58     59.32 o
  -1   7  14       56.81        0.00     72.70 o
   1   7  14       75.84       49.22     66.71 o
   3   7  14        1.08      126.34     62.01 o
   5   7  14       15.27       75.83     81.18 o
 -25   1  15      234.87      288.53     98.82 o
 -23   1  15       54.42       35.25     74.24 o
 -21   1  15        0.01        0.00     41.43 o
 -19   1  15       27.11       18.46     30.43 o
 -17   1  15      184.05      178.83     29.57 o
 -15   1  15       40.06       76.24     28.68 o
 -13   1  15       24.59       17.02     18.04 o
 -11   1  15      113.25      106.73     17.90 o
  -9   1  15       21.00       20.83     15.37 o
  -7   1  15     1806.29     1870.09     46.51 o
  -5   1  15      236.74      286.59     16.26 o
  -3   1  15      533.27      685.03     24.80 o
  -1   1  15     2454.53     2478.89     60.05 o
   1   1  15      136.42      104.43     19.57 o
   3   1  15       42.01       78.54     16.81 o
   5   1  15      615.52      668.18     33.90 o
   7   1  15        0.55        0.00     20.22 o
   9   1  15     1210.21     1209.38     48.92 o
  11   1  15      694.62      729.22     42.63 o
  13   1  15        5.94       59.04     40.84 o
  15   1  15     1179.92     1101.79    112.87 o
  17   1  15        0.25        0.00     63.14 o
  19   1  15      312.26      391.48     82.52 o
 -24   2  15      458.82      502.88     70.25 o
 -22   2  15     1649.22     1763.11    103.66 o
 -20   2  15      569.76      536.97     57.07 o
 -18   2  15      416.17      392.29     44.12 o
 -16   2  15       66.58        2.27     47.58 o
 -14   2  15     3229.10     2938.94     86.94 o
 -12   2  15        5.35        0.51     21.66 o
 -10   2  15      114.54       96.83     20.54 o
  -8   2  15       71.87       51.43     14.37 o
  -6   2  15       20.84        0.00     12.79 o
  -4   2  15     1624.51     1758.24     48.43 o
  -2   2  15      260.14      274.41     24.73 o
   0   2  15     1493.60     1574.18     41.07 o
   2   2  15      190.35      273.81     22.53 o
   4   2  15      922.85      910.41     41.55 o
   6   2  15      340.63      330.84     27.64 o
   8   2  15     1483.64     1411.20     55.43 o
  10   2  15      326.95      366.01     34.72 o
  12   2  15      270.21      403.66     47.11 o
  14   2  15      873.47      845.37     58.55 o
  16   2  15        4.66      137.03     60.41 o
  18   2  15       66.27       59.48    107.94 o
 -23   3  15      250.59      232.28     69.20 o
 -21   3  15     1397.91     1330.15     89.98 o
 -19   3  15     1804.58     1753.13    143.88 o
 -17   3  15        8.93       29.88     40.61 o
 -15   3  15     1785.51     1716.22     70.63 o
 -13   3  15      770.38      724.00     50.16 o
 -11   3  15      137.39      142.22     27.34 o
  -9   3  15      387.46      411.98     35.15 o
  -7   3  15      137.77       68.31     30.06 o
  -5   3  15     1782.98     1738.99     48.49 o
  -3   3  15       92.21       95.07     19.20 o
  -1   3  15     4488.47     4498.24     89.44 o
   1   3  15      464.11      474.74     26.91 o
   3   3  15     4489.76     4032.25     89.49 o
   5   3  15     6333.06     5963.45    137.08 o
   7   3  15     1667.07     1623.56     67.20 o
   9   3  15       38.58       33.74     45.19 o
  11   3  15     4042.43     4003.09    138.53 o
  13   3  15      187.29      237.19     45.91 o
  15   3  15      120.81       95.97     53.01 o
  17   3  15      515.94      787.54     84.15 o
 -22   4  15      603.86      444.59    101.11 o
 -20   4  15     1010.02      896.36     92.72 o
 -18   4  15     1379.68     1284.10     90.14 o
 -16   4  15       92.52       43.38     85.44 o
 -14   4  15     1504.19     1489.94     91.70 o
 -12   4  15     1242.01     1210.59     64.79 o
 -10   4  15        8.99        0.00     33.84 o
  -8   4  15        0.16       18.65     28.07 o
  -6   4  15        8.81       25.01     26.76 o
  -4   4  15     1955.62     1993.44     58.35 o
  -2   4  15     1489.61     1466.78     49.08 o
   0   4  15      339.27      325.87     29.74 o
   2   4  15     1088.65      983.98     43.32 o
   4   4  15        5.79       61.99     28.84 o
   6   4  15      751.60      631.73     48.04 o
   8   4  15     1626.06     1494.23     86.05 o
  10   4  15      581.55      479.58     51.48 o
  12   4  15     2567.88     2629.62    106.67 o
  14   4  15      672.01      661.35     71.80 o
  16   4  15       21.61        2.37     98.35 o
 -19   5  15       39.67      101.73     80.27 o
 -17   5  15      437.05      482.57     70.63 o
 -15   5  15      531.01      490.62     71.12 o
 -13   5  15     1044.32     1013.73     85.38 o
 -11   5  15      130.04      130.08     57.04 o
  -9   5  15        1.14        0.00     42.51 o
  -7   5  15       64.12       77.94     42.95 o
  -5   5  15     1118.05     1098.34     56.06 o
  -3   5  15     3634.15     3310.70     93.53 o
  -1   5  15     1889.67     1890.23     65.05 o
   1   5  15      125.81       82.39     32.50 o
   3   5  15      633.79      626.66     43.28 o
   5   5  15      133.38      193.94     47.51 o
   7   5  15        3.31        0.00     44.28 o
   9   5  15      377.26      366.72     56.14 o
  11   5  15       37.36       11.45     65.44 o
  13   5  15      567.48      482.28     77.63 o
 -16   6  15      659.46      971.88    158.61 o
 -14   6  15      249.52      358.26    135.11 o
 -12   6  15     1313.34     1519.48    106.39 o
 -10   6  15       38.30        0.00     58.57 o
  -8   6  15       30.25       27.24     83.46 o
  -6   6  15       99.39      117.43     52.87 o
  -4   6  15     1278.36     1220.58     71.33 o
  -2   6  15      248.99      290.86     44.50 o
   0   6  15      372.70      429.87     46.90 o
   2   6  15     1581.31     1457.82     74.37 o
   4   6  15       19.17        0.00     52.01 o
   6   6  15      552.45      466.42     63.88 o
   8   6  15       58.70      119.34     97.80 o
  10   6  15     1188.96     1232.89    105.33 o
  -9   7  15       40.77      139.88     90.73 o
  -7   7  15       67.23      218.39     69.65 o
  -5   7  15       12.87       18.45     65.05 o
  -3   7  15      985.31     1003.64     74.20 o
  -1   7  15       67.82      155.21     57.46 o
   1   7  15     1216.24     1228.53    109.20 o
   3   7  15       82.43        0.00     73.13 o
 -24   0  16     1136.33     1498.98    288.65 o
 -22   0  16      931.85     1344.25    115.96 o
 -20   0  16       90.89      181.54     51.72 o
 -18   0  16        1.48       43.20     41.97 o
 -16   0  16     2531.34     2321.50     96.12 o
 -14   0  16     4962.89     5095.72    161.69 o
 -12   0  16    22900.50    21420.78    505.12 o
 -10   0  16      283.65      282.58     26.38 o
  -8   0  16     4387.83     4114.89    118.07 o
  -6   0  16     4142.41     3811.04    110.19 o
  -4   0  16      954.65     1241.28     97.47 o
  -2   0  16     7313.67     8176.70    493.35 o
   0   0  16      931.04     1300.10     76.84 o
   2   0  16     9158.32     9016.03    258.08 o
   4   0  16    11422.63    11822.67    416.26 o
   6   0  16      574.91      556.48     61.72 o
   8   0  16        0.06        0.00     40.52 o
  10   0  16     1808.84     1830.07    134.16 o
  12   0  16     1461.07     1390.40    172.38 o
  14   0  16     3879.34     4365.27    208.38 o
  16   0  16     1301.14     1351.35    234.17 o
  18   0  16      951.37     1189.65    143.39 o
 -25   1  16      185.04      217.97     69.80 o
 -23   1  16     2305.11     2507.12    121.49 o
 -21   1  16       56.88       25.49     43.20 o
 -19   1  16      158.37      151.01     33.24 o
 -17   1  16        3.27       48.79     26.16 o
 -15   1  16      321.43      295.72     25.27 o
 -13   1  16     2826.04     2883.63     74.22 o
 -11   1  16     3158.22     2868.61     71.29 o
  -9   1  16     2986.60     2865.37     67.00 o
  -7   1  16      731.32      613.93     28.18 o
  -5   1  16     2984.61     2918.21     60.92 o
  -3   1  16      309.46      485.27     21.82 o
  -1   1  16        3.16        2.80     12.88 o
   1   1  16     3775.29     3977.33     91.84 o
   3   1  16     6182.76     5769.03    114.80 o
   5   1  16     7605.72     7226.78    151.62 o
   7   1  16        1.04        0.00     19.18 o
   9   1  16      292.10      250.99     29.41 o
  11   1  16        0.93       27.01     26.41 o
  13   1  16        0.51       44.95     46.48 o
  15   1  16     3014.91     3163.14    127.78 o
  17   1  16      430.88      436.01     73.56 o
 -24   2  16     2462.32     2538.54    130.97 o
 -22   2  16       53.34       37.74     56.21 o
 -20   2  16      106.44       48.89     57.27 o
 -18   2  16      249.02      296.80     42.69 o
 -16   2  16      311.35      340.85     34.70 o
 -14   2  16      985.51      896.01     48.28 o
 -12   2  16       11.75       19.59     23.07 o
 -10   2  16     3584.22     3231.75     97.03 o
  -8   2  16     8948.29     8735.23    192.88 o
  -6   2  16      129.59      160.59     17.22 o
  -4   2  16        8.60       23.77     16.46 o
  -2   2  16      381.05      406.92     27.04 o
   0   2  16      364.16      479.38     24.47 o
   2   2  16    12797.14    11882.59    227.72 o
   4   2  16      138.07      130.81     20.86 o
   6   2  16     1210.82     1042.31     47.32 o
   8   2  16     1767.79     1598.32     64.37 o
  10   2  16        7.47        0.00     38.48 o
  12   2  16        0.39       40.03     35.46 o
  14   2  16     1640.51     1714.37     98.71 o
  16   2  16      535.31      687.31     74.44 o
  18   2  16      286.62      306.37     81.64 o
 -23   3  16       41.89        0.00     93.65 o
 -21   3  16       12.37       51.46     58.06 o
 -19   3  16      107.38      144.12     92.25 o
 -17   3  16       56.67       80.07     75.11 o
 -15   3  16      933.43      875.70     55.56 o
 -13   3  16      101.44       66.91     31.00 o
 -11   3  16       82.96      108.00     30.91 o
  -9   3  16     1112.04     1002.22     48.39 o
  -7   3  16      222.49      259.65     24.24 o
  -5   3  16      124.04      135.99     20.33 o
  -3   3  16      140.58      164.47     22.28 o
  -1   3  16        0.34        0.00     17.00 o
   1   3  16      127.35      134.79     17.96 o
   3   3  16     9729.02     9034.51    193.13 o
   5   3  16      501.61      464.67     35.51 o
   7   3  16      226.71      251.17     35.90 o
   9   3  16       38.31        0.00     36.65 o
  11   3  16       22.95        0.00     38.88 o
  13   3  16      289.69      401.80     70.29 o
  15   3  16      827.29     1010.66     86.62 o
  17   3  16      296.36      586.18     96.94 o
 -20   4  16      114.84      150.04     62.54 o
 -18   4  16      164.82       67.70     73.88 o
 -16   4  16      919.24     1034.26    149.28 o
 -14   4  16      375.80      286.48     61.46 o
 -12   4  16      156.13      196.61     52.67 o
 -10   4  16       75.06       87.90     32.51 o
  -8   4  16        0.25       16.54     29.59 o
  -6   4  16      535.21      549.00     33.30 o
  -4   4  16      121.77      130.52     28.23 o
  -2   4  16        3.90       15.24     22.58 o
   0   4  16     2088.97     1804.44     59.65 o
   2   4  16     2976.83     2951.50     88.11 o
   4   4  16     4612.67     4360.04    101.70 o
   6   4  16       52.34       66.63     38.10 o
   8   4  16       62.01      133.32     42.13 o
  10   4  16       90.06        8.23     71.72 o
  12   4  16       21.37        1.73     51.06 o
  14   4  16      110.73      181.76     56.91 o
 -19   5  16        0.01      124.48    251.27 o
 -17   5  16       73.26      108.35     88.02 o
 -15   5  16       94.50      180.54     66.67 o
 -13   5  16       47.38        0.00     53.88 o
 -11   5  16       58.60       32.27     49.70 o
  -9   5  16      109.04      119.86     43.22 o
  -7   5  16      497.41      458.52     46.24 o
  -5   5  16        2.19        0.00     37.80 o
  -3   5  16      123.88      145.00     34.35 o
  -1   5  16       46.84       74.77     32.67 o
   1   5  16      232.45      105.54     33.16 o
   3   5  16      815.61      748.68     50.99 o
   5   5  16       12.00        0.00     45.61 o
   7   5  16      187.82      227.47     68.77 o
   9   5  16      404.04      385.56     59.67 o
  11   5  16       23.77        0.00     64.77 o
 -14   6  16     1386.00     1378.19    107.64 o
 -12   6  16      982.45      902.46     82.50 o
 -10   6  16        6.46       68.83     62.57 o
  -8   6  16       60.63      145.32     58.42 o
  -6   6  16        3.42      121.99     53.35 o
  -4   6  16      175.58      114.06     50.60 o
  -2   6  16      133.58       78.84     44.07 o
   0   6  16       40.34       21.28     42.60 o
   2   6  16       58.95       97.44     48.59 o
   4   6  16       52.98       47.58     53.60 o
   6   6  16      117.57       62.75     77.18 o
   8   6  16        7.32        0.00     77.19 o
  -7   7  16      113.21      223.12     72.78 o
  -5   7  16      124.17       59.70     63.16 o
  -3   7  16        9.04        0.00     61.60 o
  -1   7  16        3.30       57.65     66.43 o
   1   7  16      240.11      175.21     93.75 o
 -23   1  17        0.01        0.00     61.82 o
 -21   1  17        2.42        0.00     43.10 o
 -19   1  17       81.87      105.81     43.27 o
 -17   1  17      912.42      896.01     60.82 o
 -15   1  17      554.80      577.35     34.52 o
 -13   1  17      170.17      187.87     23.65 o
 -11   1  17       24.60        0.27     17.56 o
  -9   1  17      628.09      619.25     36.00 o
  -7   1  17      436.65      512.59     27.09 o
  -5   1  17     2169.48     2312.88     52.35 o
  -3   1  17     2397.85     2594.36     64.62 o
  -1   1  17     1733.63     1754.02     44.02 o
   1   1  17      254.13      343.92     25.09 o
   3   1  17      835.79      874.34     35.57 o
   5   1  17      350.23      328.83     25.66 o
   7   1  17      289.75      351.85     38.18 o
   9   1  17      134.15       93.80     26.66 o
  11   1  17      312.79      352.10     67.88 o
  13   1  17      183.87      155.84     50.51 o
  15   1  17       42.59      192.95     59.00 o
  17   1  17       88.12      105.28     71.16 o
 -24   2  17      233.03      298.58    121.82 o
 -22   2  17     1103.43     1071.87     80.52 o
 -20   2  17       31.31        0.00     50.23 o
 -18   2  17      120.94      109.20     37.79 o
 -16   2  17      626.74      548.20     43.06 o
 -14   2  17      588.26      570.53     41.90 o
 -12   2  17      693.69      721.78     53.64 o
 -10   2  17      169.30      223.93     21.70 o
  -8   2  17     2730.50     2662.55     67.50 o
  -6   2  17      387.50      482.00     25.48 o
  -4   2  17     2040.07     2142.97     57.74 o
  -2   2  17     3039.85     3228.92     93.21 o
   0   2  17     5837.75     6309.73    116.11 o
   2   2  17     1590.99     1576.99     62.00 o
   4   2  17      692.75      668.03     35.30 o
   6   2  17      542.04      443.81     33.02 o
   8   2  17     4330.68     4006.29    112.67 o
  10   2  17       47.12       72.04     38.31 o
  12   2  17       69.84       89.72     44.69 o
  14   2  17      143.11      146.76     67.19 o
  16   2  17        5.54        0.00     66.40 o
 -23   3  17      189.53      145.89     71.14 o
 -21   3  17      255.33      148.43    142.71 o
 -19   3  17     1735.01     1820.79     96.51 o
 -17   3  17      354.92      301.19     51.27 o
 -15   3  17       20.38        0.00     38.33 o
 -13   3  17      287.20      329.09     35.69 o
 -11   3  17      273.29      302.95     35.09 o
  -9   3  17      332.73      397.20     32.50 o
  -7   3  17      674.99      660.38     32.80 o
  -5   3  17      511.97      667.87     33.30 o
  -3   3  17     1534.09     1555.72     47.02 o
  -1   3  17     2951.79     3099.08    103.83 o
   1   3  17     3551.80     3465.45     90.15 o
   3   3  17     3191.66     3036.31     86.00 o
   5   3  17      693.87      656.83     48.58 o
   7   3  17      719.14      624.35     47.68 o
   9   3  17       28.23       35.16     41.81 o
  11   3  17       46.05        0.00     53.05 o
  13   3  17       45.33        2.64     78.97 o
  15   3  17      126.70      190.01     71.19 o
 -20   4  17      222.56      308.15     66.47 o
 -18   4  17        4.51        0.00    127.45 o
 -16   4  17      642.33      587.99     99.29 o
 -14   4  17      367.05      238.52     61.85 o
 -12   4  17      740.76      881.68     61.50 o
 -10   4  17      239.24      195.36     40.82 o
  -8   4  17     1405.22     1287.27     60.43 o
  -6   4  17     1115.69     1074.79     56.80 o
  -4   4  17     1038.27      985.05     48.83 o
  -2   4  17      100.92      128.67     26.21 o
   0   4  17     3820.86     3659.09     97.17 o
   2   4  17     1985.58     1752.14     58.90 o
   4   4  17     8074.67     7575.34    174.31 o
   6   4  17      307.14      319.61     44.67 o
   8   4  17      615.26      538.26     60.45 o
  10   4  17      794.49      682.04    106.42 o
  12   4  17      250.44      259.45     55.20 o
  14   4  17      427.97      577.64     91.78 o
 -17   5  17      726.62      688.92     78.06 o
 -15   5  17       48.09      102.83     71.97 o
 -13   5  17      179.28      143.93     53.74 o
 -11   5  17      794.68      948.76     95.62 o
  -9   5  17      574.26      526.15     49.10 o
  -7   5  17      186.38      184.60     39.83 o
  -5   5  17     1753.72     1639.12     77.98 o
  -3   5  17       57.98      103.60     34.33 o
  -1   5  17      110.85      130.83     33.55 o
   1   5  17      319.60      325.64     39.81 o
   3   5  17      636.71      601.22     66.13 o
   5   5  17      763.38      659.03     61.37 o
   7   5  17      792.64      690.37     90.37 o
   9   5  17      833.16      765.37     67.55 o
  11   5  17       96.97       27.75    105.66 o
 -14   6  17       44.77        0.00     76.18 o
 -12   6  17      140.93       95.11     68.84 o
 -10   6  17      235.58      202.26     60.20 o
  -8   6  17      775.77      968.47     89.53 o
  -6   6  17      756.40      693.70     66.00 o
  -4   6  17      566.90      517.55     61.21 o
  -2   6  17      132.04      153.01     46.49 o
   0   6  17      110.67      121.23     50.31 o
   2   6  17     1206.58     1433.29    133.90 o
   4   6  17       16.80       33.11     61.90 o
   6   6  17      851.21      746.93     74.60 o
   8   6  17      355.44      215.64    115.06 o
  -5   7  17      113.82      231.37     83.08 o
  -3   7  17      647.59      767.33    104.93 o
  -1   7  17      356.53      509.60     91.55 o
 -24   0  18      174.23      184.29     93.50 o
 -22   0  18       86.22      166.40    165.87 o
 -20   0  18      152.31      289.46     56.60 o
 -18   0  18      125.47      218.05     64.74 o
 -16   0  18      779.23      775.30     66.78 o
 -14   0  18        6.40       41.92     29.46 o
 -12   0  18     1291.95     1417.72     78.54 o
 -10   0  18     1036.88     1031.67     59.51 o
  -8   0  18     1302.93     1178.37     78.81 o
  -6   0  18     4093.83     4063.02    135.51 o
  -4   0  18      693.65      905.90     59.18 o
  -2   0  18     1895.36     2009.61    163.37 o
   0   0  18      204.35      191.24     21.79 o
   2   0  18      548.79      694.36     42.60 o
   4   0  18     3545.54     3340.21    154.03 o
   6   0  18     5193.77     4745.39    198.29 o
   8   0  18     2939.08     2323.06    178.88 o
  10   0  18     8707.13     8098.47    455.34 o
  12   0  18        0.10       16.43     63.13 o
  14   0  18       38.41      142.14     81.24 o
  16   0  18       19.35       75.47    139.85 o
 -23   1  18      552.88      585.55     68.00 o
 -21   1  18       35.94       89.79     44.69 o
 -19   1  18      154.90      184.01     37.76 o
 -17   1  18      112.43      169.99     34.74 o
 -15   1  18      144.47      140.80     29.21 o
 -13   1  18      703.30      709.47     36.65 o
 -11   1  18      319.05      287.90     24.61 o
  -9   1  18      347.16      346.43     26.60 o
  -7   1  18     6723.88     6509.17    130.90 o
  -5   1  18      105.14      188.52     18.23 o
  -3   1  18       12.82       43.15     15.63 o
  -1   1  18     3519.74     3573.09     78.84 o
   1   1  18       19.59       22.15     20.15 o
   3   1  18      289.87      270.12     22.69 o
   5   1  18     1428.27     1436.16     67.51 o
   7   1  18      571.65      602.09     41.39 o
   9   1  18     1430.61     1569.20     60.54 o
  11   1  18     1757.71     2042.41     93.42 o
  13   1  18       12.22      162.02     64.76 o
  15   1  18      496.06      698.51     73.49 o
  17   1  18       94.84      204.17     76.94 o
 -22   2  18      109.31      185.44     97.19 o
 -20   2  18      398.89      446.60     56.77 o
 -18   2  18      190.86      197.48     38.92 o
 -16   2  18      282.71      246.58     40.36 o
 -14   2  18        0.41       22.94     28.94 o
 -12   2  18      288.75      248.96     35.39 o
 -10   2  18      847.37      917.28     46.95 o
  -8   2  18      119.03      128.39     20.31 o
  -6   2  18     1273.23     1414.86     41.99 o
  -4   2  18      204.96      199.86     24.64 o
  -2   2  18     5216.59     4949.03    102.90 o
   0   2  18      225.81      277.88     24.27 o
   2   2  18      513.35      477.19     33.16 o
   4   2  18     1356.56     1279.57     68.48 o
   6   2  18     1169.38     1002.33     56.16 o
   8   2  18      115.83       44.74     44.32 o
  10   2  18      292.86      330.92     40.38 o
  12   2  18     1291.62     1342.93     87.41 o
  14   2  18      429.69      538.26     70.30 o
  16   2  18      182.99      119.42     76.17 o
 -21   3  18        0.20       85.63     98.74 o
 -19   3  18        0.60      110.56     54.04 o
 -17   3  18      682.61      849.77     68.29 o
 -15   3  18       13.60       21.16     35.50 o
 -13   3  18      104.73       86.73     32.43 o
 -11   3  18       43.42       73.76     29.61 o
  -9   3  18      423.09      430.60     36.86 o
  -7   3  18     1272.77     1355.71     49.35 o
  -5   3  18       11.60        0.00     19.76 o
  -3   3  18      192.47      227.35     23.17 o
  -1   3  18      102.23      121.85     30.05 o
   1   3  18      276.65      244.47     27.63 o
   3   3  18       75.67       82.45     33.09 o
   5   3  18      417.93      396.92     44.57 o
   7   3  18      531.03      551.84     47.88 o
   9   3  18      181.66      137.70     41.44 o
  11   3  18      467.74      497.73     56.72 o
  13   3  18       48.04       19.75     63.24 o
  15   3  18        2.14        0.00     84.65 o
 -20   4  18        8.63        0.00     66.90 o
 -18   4  18      184.54      260.43    105.22 o
 -16   4  18      335.02      340.27     60.57 o
 -14   4  18      111.06       72.63     49.75 o
 -12   4  18       51.82       94.17     47.18 o
 -10   4  18     1207.15     1294.71     75.37 o
  -8   4  18     2470.34     2196.51     79.56 o
  -6   4  18        0.02       22.69     31.40 o
  -4   4  18       20.53       29.94     31.15 o
  -2   4  18      172.62      196.15     28.04 o
   0   4  18     3593.34     3535.70    101.38 o
   2   4  18      684.42      671.44     39.34 o
   4   4  18      477.47      487.58     44.20 o
   6   4  18     1209.65     1296.46     74.36 o
   8   4  18      383.80      446.40     52.58 o
  10   4  18      603.89      590.39     63.74 o
  12   4  18        2.45       30.05     66.19 o
 -17   5  18      235.26       99.85     88.54 o
 -15   5  18       14.78       51.58     62.62 o
 -13   5  18       73.45       90.02     63.84 o
 -11   5  18      138.98      103.86     84.09 o
  -9   5  18       18.97       76.95     42.60 o
  -7   5  18        0.26        0.00     41.02 o
  -5   5  18      409.87      470.75     46.18 o
  -3   5  18        1.62       39.59     43.64 o
  -1   5  18        1.08       10.74     36.20 o
   1   5  18      827.64      809.82     64.29 o
   3   5  18       29.36       12.55     53.84 o
   5   5  18      340.42      317.10     65.07 o
   7   5  18      604.63      577.11     67.18 o
   9   5  18       27.82       42.01     61.08 o
  11   5  18      519.69      755.70     86.33 o
 -14   6  18        0.50        0.00    100.25 o
 -12   6  18       34.05       80.02     73.15 o
 -10   6  18       74.12       67.42     70.50 o
  -8   6  18       59.15      121.47     60.35 o
  -6   6  18       52.73       59.33     73.75 o
  -4   6  18      127.51       91.67     70.79 o
  -2   6  18      690.47      913.73     70.39 o
   0   6  18      139.91        4.61     65.07 o
   2   6  18       97.12      113.06     63.15 o
   4   6  18      173.84      391.42    112.90 o
   6   6  18      483.41      514.11     73.37 o
 -23   1  19       21.60        1.29     61.59 o
 -21   1  19      566.70      530.26     92.25 o
 -19   1  19     1115.17     1086.66     77.21 o
 -17   1  19     3302.42     2999.35     87.61 o
 -15   1  19      158.17      157.70     28.95 o
 -13   1  19        3.20        6.33     24.12 o
 -11   1  19      690.27      702.47     35.89 o
  -9   1  19       82.01       55.59     20.12 o
  -7   1  19      674.90      725.62     34.74 o
  -5   1  19       36.67       53.36     17.98 o
  -3   1  19      436.28      496.97     28.55 o
  -1   1  19      757.31      840.53     33.34 o
   1   1  19       42.34       46.06     22.02 o
   3   1  19      313.62      342.65     24.88 o
   5   1  19     1205.97     1054.55     51.82 o
   7   1  19     1950.88     1838.78     66.84 o
   9   1  19      132.04      190.97     63.41 o
  11   1  19       71.48       94.32     57.51 o
  13   1  19      372.77      565.70     79.12 o
  15   1  19       37.46       66.06     67.11 o
 -22   2  19       38.44       81.28     57.51 o
 -20   2  19        7.90        0.00     50.49 o
 -18   2  19      845.27      843.02     56.33 o
 -16   2  19     1660.55     1624.17    144.94 o
 -14   2  19       10.87        0.00     28.43 o
 -12   2  19       49.05       65.03     24.28 o
 -10   2  19      405.28      446.47     28.35 o
  -8   2  19      421.26      458.44     34.96 o
  -6   2  19      160.43      236.52     22.44 o
  -4   2  19     3802.56     3889.18     86.52 o
  -2   2  19      588.87      582.77     31.73 o
   0   2  19    10471.75    10201.42    211.19 o
   2   2  19      284.29      344.02     30.41 o
   4   2  19        3.98       52.02     26.15 o
   6   2  19       94.78       31.14     31.93 o
   8   2  19     1107.98      966.89     58.00 o
  10   2  19      529.01      622.45     61.03 o
  12   2  19       48.64      116.81     55.69 o
  14   2  19     1232.46     1681.59    111.48 o
 -21   3  19      607.58      818.80     74.79 o
 -19   3  19      174.58       89.75     53.05 o
 -17   3  19      196.38      264.83     52.04 o
 -15   3  19      513.59      540.05     60.87 o
 -13   3  19     1635.36     1669.02    117.65 o
 -11   3  19      533.09      557.13     42.54 o
  -9   3  19      724.99      687.49     44.02 o
  -7   3  19      918.09      992.25     43.30 o
  -5   3  19     1161.18     1249.00     52.55 o
  -3   3  19     4654.61     4700.83    107.72 o
  -1   3  19      556.02      593.02     46.19 o
   1   3  19      509.87      561.04     40.47 o
   3   3  19     3841.90     3446.18    117.98 o
   5   3  19      419.33      395.55     46.49 o
   7   3  19      146.70      142.22     38.55 o
   9   3  19      914.12      939.09     89.02 o
  11   3  19     1821.50     1913.92    111.38 o
  13   3  19       17.76       61.42     81.21 o
 -20   4  19       59.17      112.10     96.00 o
 -18   4  19      568.19      615.94     72.48 o
 -16   4  19      591.96      711.74     99.76 o
 -14   4  19      382.13      480.46     58.11 o
 -12   4  19       16.78        0.00     47.34 o
 -10   4  19      114.57      160.99     37.47 o
  -8   4  19        8.35        0.00     38.12 o
  -6   4  19      454.64      461.77     39.07 o
  -4   4  19     1208.75     1291.33     54.63 o
  -2   4  19      786.60      840.17     79.19 o
   0   4  19      648.34      651.63     48.34 o
   2   4  19       86.75       84.81     37.16 o
   4   4  19       84.80      100.13     38.99 o
   6   4  19      191.92      186.09     47.75 o
   8   4  19     1117.28     1010.48     74.90 o
  10   4  19     1097.35     1063.61     87.50 o
  12   4  19        0.56        0.00     73.05 o
 -17   5  19      885.67      868.27     86.53 o
 -15   5  19       57.44       90.95    103.28 o
 -13   5  19       69.68      119.04     61.37 o
 -11   5  19       80.59      181.55     54.54 o
  -9   5  19      466.07      394.61     51.36 o
  -7   5  19      719.20      639.59     53.75 o
  -5   5  19     2051.97     2107.65     87.39 o
  -3   5  19        0.36       47.25     50.89 o
  -1   5  19     2046.41     1858.30     72.52 o
   1   5  19       66.88       73.41     56.81 o
   3   5  19       19.12       28.18     56.12 o
   5   5  19      329.21      255.31     77.08 o
   7   5  19      693.83      587.84     66.68 o
   9   5  19      266.46      341.30     68.97 o
 -12   6  19        0.03        0.00     64.55 o
 -10   6  19        1.83        0.00     64.43 o
  -8   6  19       11.54        0.00     61.49 o
  -6   6  19      165.18      160.59     60.70 o
  -4   6  19      558.53      600.07    121.94 o
  -2   6  19      576.50      700.50     77.51 o
   0   6  19      208.98      153.71     80.31 o
   2   6  19        1.34        0.00     67.67 o
   4   6  19      390.90      415.68     74.09 o
 -22   0  20      507.31      394.78     94.04 o
 -20   0  20      463.90      392.35     59.45 o
 -18   0  20      266.33      291.10     50.70 o
 -16   0  20       11.77        0.00     35.97 o
 -14   0  20      904.21      889.37     93.65 o
 -12   0  20     2127.94     1944.21    153.87 o
 -10   0  20      399.74      397.24     43.39 o
  -8   0  20     1512.74     1502.43     76.16 o
  -6   0  20      414.93      382.14     43.60 o
  -4   0  20      189.97      203.73     25.83 o
  -2   0  20     2354.90     2813.54    164.77 o
   0   0  20       10.71       44.75     21.44 o
   2   0  20     2467.34     2724.45    135.11 o
   4   0  20      109.91       83.72     49.54 o
   6   0  20        0.90        0.00     48.05 o
  10   0  20        0.19       67.92     65.51 o
  12   0  20      617.14      733.49     96.45 o
  14   0  20      247.33      284.19     96.73 o
  16   0  20        3.19       74.44    226.04 o
 -23   1  20        0.31       17.62     66.38 o
 -21   1  20      720.52      664.87     56.85 o
 -19   1  20     1475.98     1319.20     70.70 o
 -17   1  20      179.84      213.75     34.80 o
 -15   1  20      480.09      474.53     35.26 o
 -13   1  20      460.00      399.71     29.72 o
 -11   1  20      294.03      274.71     26.28 o
  -9   1  20      826.01      769.86     38.34 o
  -7   1  20      632.29      558.66     34.45 o
  -5   1  20     2866.73     3109.86     74.04 o
  -3   1  20     1242.72     1175.47     42.68 o
  -1   1  20     4244.59     4193.83     91.18 o
   1   1  20      636.11      646.76     38.23 o
   3   1  20      565.93      536.05     31.16 o
   5   1  20      175.14      174.32     31.22 o
   7   1  20       71.63       85.98     47.18 o
   9   1  20      616.89      565.75     75.82 o
  11   1  20      985.86     1139.52     85.67 o
  13   1  20      338.67      446.21     88.26 o
  15   1  20      595.67      791.54     85.85 o
 -22   2  20      161.30      195.70     64.24 o
 -20   2  20      222.76      216.67     55.33 o
 -18   2  20      117.43      110.39     66.82 o
 -16   2  20      634.84      627.68     56.19 o
 -14   2  20       35.83       33.31     31.75 o
 -12   2  20     2560.51     2489.26     67.46 o
 -10   2  20       17.72       33.05     25.80 o
  -8   2  20       36.45       72.58     29.27 o
  -6   2  20     2477.23     2672.40     69.57 o
  -4   2  20      612.09      645.50     33.40 o
  -2   2  20       73.89       67.11     21.80 o
   0   2  20     6757.99     6606.00    165.52 o
   2   2  20      289.04      319.43     31.34 o
   4   2  20      243.70      240.25     31.65 o
   6   2  20     1322.20     1269.18     72.01 o
   8   2  20      185.09      160.56     41.20 o
  10   2  20      380.97      391.09     57.28 o
  12   2  20      452.94      576.83     67.72 o
  14   2  20      107.21      181.90     70.95 o
 -21   3  20       28.84       47.16     74.17 o
 -19   3  20        2.88       16.38     84.50 o
 -17   3  20      940.13      871.38     68.23 o
 -15   3  20       98.41       60.23     41.53 o
 -13   3  20       14.67        0.00     33.04 o
 -11   3  20     1618.32     1763.79    102.75 o
  -9   3  20      132.22      145.00     34.54 o
  -7   3  20      865.95      929.00     56.98 o
  -5   3  20        2.84       11.43     22.08 o
  -3   3  20       29.77       15.91     22.95 o
  -1   3  20     3505.68     3727.79     97.45 o
   1   3  20      371.64      376.95     36.41 o
   3   3  20     1124.19     1106.92     94.92 o
   5   3  20      204.77      154.80     41.03 o
   7   3  20        0.29        0.00     64.51 o
   9   3  20      369.16      385.24     53.58 o
  11   3  20      381.00      462.48     68.24 o
  13   3  20       32.25       69.87     84.25 o
 -18   4  20      220.49      182.11     62.40 o
 -16   4  20        1.14        0.00     57.12 o
 -14   4  20      124.70       69.05     71.97 o
 -12   4  20        8.42        0.00     57.86 o
 -10   4  20      123.29      140.74     42.17 o
  -8   4  20      481.01      448.36     43.46 o
  -6   4  20       17.00       47.98     34.20 o
  -4   4  20     1016.01      976.74     59.13 o
  -2   4  20      492.05      463.88     39.27 o
   0   4  20      958.96      884.51     57.99 o
   2   4  20        9.36       58.34     42.26 o
   4   4  20       52.55       52.01     43.25 o
   6   4  20      174.30      214.45     65.48 o
   8   4  20        0.11        4.67     83.77 o
  10   4  20      140.01        0.00     94.36 o
 -15   5  20       17.35       99.58     86.85 o
 -13   5  20       35.54        0.00     56.44 o
 -11   5  20       36.65      117.26     85.39 o
  -9   5  20        7.61       62.20     63.62 o
  -7   5  20     1108.35     1129.77     70.91 o
  -5   5  20     1152.68     1122.50    115.58 o
  -3   5  20     2493.99     2475.71    155.24 o
  -1   5  20     1105.99     1354.80     82.49 o
   1   5  20     1041.14      991.57     66.11 o
   3   5  20      100.16      210.15     53.39 o
   5   5  20        1.06        0.00     56.92 o
   7   5  20        0.45       10.25     62.81 o
 -10   6  20       92.31      121.15     64.19 o
  -8   6  20       32.46        0.00    117.83 o
  -6   6  20      313.25      429.62     88.01 o
  -4   6  20        8.43      212.55     78.76 o
  -2   6  20      326.10      394.70     77.68 o
   0   6  20      113.24      136.22     72.29 o
   2   6  20      152.77      131.79     74.79 o
 -23   1  21       29.35      158.40     70.27 o
 -21   1  21       19.25        0.00     48.66 o
 -19   1  21       19.69        0.00     40.37 o
 -17   1  21      444.08      487.62     44.39 o
 -15   1  21      211.75      178.47     29.94 o
 -13   1  21        0.03        3.17     24.54 o
 -11   1  21      373.96      440.83     31.83 o
  -9   1  21      151.92       61.55     30.80 o
  -7   1  21      471.55      501.45     34.05 o
  -5   1  21     1896.32     1845.63     78.51 o
  -3   1  21     2564.04     2739.52     69.57 o
  -1   1  21      216.05      295.26     22.74 o
   1   1  21     1852.62     1789.84     79.73 o
   3   1  21     2320.73     2139.98     67.90 o
   5   1  21     1961.93     1853.95     72.64 o
   7   1  21      387.11      403.39    112.21 o
   9   1  21      529.78      428.36     68.77 o
  11   1  21        1.03       43.48     69.48 o
  13   1  21       52.80      111.54     91.07 o
 -22   2  21       40.48       26.55     79.10 o
 -20   2  21      186.38      127.83     60.56 o
 -18   2  21        1.61        0.00     48.30 o
 -16   2  21      187.44      164.61     37.29 o
 -14   2  21       92.17       47.08     36.53 o
 -12   2  21     1019.18     1003.20     46.16 o
 -10   2  21       38.14       46.91     24.53 o
  -8   2  21      200.47      226.39     25.79 o
  -6   2  21      658.67      715.35     40.48 o
  -4   2  21     2665.87     2731.47     71.09 o
  -2   2  21      127.83      260.28     33.30 o
   0   2  21      641.41      616.73     66.71 o
   2   2  21        5.70       46.86     27.68 o
   4   2  21      662.20      724.38     57.90 o
   6   2  21      749.75      786.30     55.71 o
   8   2  21      143.45       31.30     75.82 o
  10   2  21      446.62      596.33     63.94 o
  12   2  21        6.45       75.10     64.11 o
  14   2  21      474.64      518.91     82.26 o
 -21   3  21       32.77        0.00     70.78 o
 -19   3  21      256.29      175.35     57.82 o
 -17   3  21      168.05      180.97     67.23 o
 -15   3  21     1470.99     1341.87     66.73 o
 -13   3  21      656.92      484.18     48.48 o
 -11   3  21      760.71      689.57     50.67 o
  -9   3  21      224.83      262.39     43.64 o
  -7   3  21       87.67      170.31     38.99 o
  -5   3  21        0.66        0.00     23.10 o
  -3   3  21      341.14      343.10     29.88 o
  -1   3  21        0.49        3.76     25.05 o
   1   3  21     4645.96     4506.55    158.18 o
   3   3  21        1.62        0.00     34.98 o
   5   3  21       55.44        0.00     45.58 o
   7   3  21      351.88      309.12     50.24 o
   9   3  21       35.39        7.28     70.89 o
  11   3  21      747.61      811.85     94.23 o
 -18   4  21        4.56       75.68     97.64 o
 -16   4  21       49.57       55.70     73.79 o
 -14   4  21       20.82       16.07     70.07 o
 -12   4  21      695.32      740.66     55.72 o
 -10   4  21       30.80       77.88     38.23 o
  -8   4  21      672.71      815.68     71.15 o
  -6   4  21      378.07      511.73     42.85 o
  -4   4  21     2743.85     2896.14    106.65 o
  -2   4  21       52.41       44.81     31.24 o
   0   4  21      259.77      278.81     44.12 o
   2   4  21      383.64      410.68     54.79 o
   4   4  21      709.85      699.04     54.98 o
   6   4  21      210.48      284.45     54.60 o
   8   4  21        0.05       58.21     57.56 o
  10   4  21      197.41      163.26     76.11 o
 -15   5  21      129.86       95.71     91.42 o
 -13   5  21      339.93      260.57     66.47 o
 -11   5  21      264.21      284.73     66.69 o
  -9   5  21        8.61       30.83     57.09 o
  -7   5  21      914.84      965.16     71.03 o
  -5   5  21      928.89     1198.05    100.12 o
  -3   5  21     2321.99     2257.54    133.45 o
  -1   5  21       39.46        0.00     59.57 o
   1   5  21      802.53      851.31     71.17 o
   3   5  21      527.48      468.86     73.94 o
   5   5  21      601.13      668.47     69.69 o
   7   5  21       16.35        0.00     66.66 o
  -8   6  21       65.51       86.15    106.35 o
  -6   6  21       22.88       57.53     98.93 o
  -4   6  21        0.14        0.00    105.52 o
  -2   6  21      156.32      150.26    100.69 o
   0   6  21      544.37      701.32     82.67 o
 -22   0  22     1688.17     2098.93    161.81 o
 -20   0  22       45.63       45.72     69.14 o
 -18   0  22      502.25      494.82     52.14 o
 -16   0  22      272.71      296.07     55.56 o
 -14   0  22      333.33      330.69     61.58 o
 -12   0  22      626.55      661.97     57.43 o
 -10   0  22     2740.96     2689.08    110.37 o
  -8   0  22     2488.73     2457.36    167.84 o
  -6   0  22        6.77        0.00     51.04 o
  -4   0  22      875.17      810.27     64.64 o
  -2   0  22      946.38     1098.95     98.42 o
   0   0  22      151.64      157.18     41.30 o
   2   0  22     6308.52     6282.04    256.98 o
   4   0  22      121.85      207.90     64.07 o
   6   0  22      208.38      140.81     61.72 o
   8   0  22     2293.71     2570.78    165.06 o
  10   0  22      155.70      191.42    111.39 o
  12   0  22      522.20      630.92    174.82 o
  14   0  22      714.21      993.49    125.01 o
 -21   1  22      280.57      205.52     63.64 o
 -19   1  22        0.06      103.08     44.58 o
 -17   1  22      122.03      104.13     44.48 o
 -15   1  22       93.40      136.91     35.22 o
 -13   1  22      795.87      764.97     73.33 o
 -11   1  22     2445.91     2329.59     71.79 o
  -9   1  22     2930.81     2826.91     85.82 o
  -7   1  22     2104.61     2038.28     66.51 o
  -5   1  22     6504.19     6526.96    146.32 o
  -3   1  22       51.35       88.39     27.80 o
  -1   1  22      452.86      561.54     38.22 o
   1   1  22      154.45      175.84     38.13 o
   3   1  22     6463.43     6272.11    142.60 o
   5   1  22       41.78       84.85     47.88 o
   7   1  22     1496.32     1351.00     83.88 o
   9   1  22      224.98      199.41     69.55 o
  11   1  22      181.42      347.76     61.86 o
  13   1  22       53.74       19.14     69.63 o
 -20   2  22      221.76      160.34     77.47 o
 -18   2  22        0.25       31.38     44.88 o
 -16   2  22      321.95      306.14     54.73 o
 -14   2  22       51.28       46.32     33.75 o
 -12   2  22      161.81      196.15     33.72 o
 -10   2  22     4272.41     4151.74    109.31 o
  -8   2  22        7.39       28.08     22.96 o
  -6   2  22      569.27      586.60     37.70 o
  -4   2  22        9.27        0.00     34.28 o
  -2   2  22      628.26      671.36     43.14 o
   0   2  22     4683.21     4483.98    127.38 o
   2   2  22       19.76        8.76     31.96 o
   4   2  22      255.38      287.41     41.79 o
   6   2  22     1632.39     1654.75     95.97 o
   8   2  22        3.41        0.00     51.91 o
  10   2  22      701.36      725.89     72.25 o
  12   2  22      181.72      252.17     74.17 o
 -19   3  22      130.06       58.07     79.57 o
 -17   3  22       15.49        0.00     59.60 o
 -15   3  22      245.03      213.07     41.89 o
 -13   3  22       57.90       47.54     49.33 o
 -11   3  22     1065.01     1140.40     93.18 o
  -9   3  22       69.63       53.05     33.64 o
  -7   3  22       13.90        0.00     26.10 o
  -5   3  22      194.44      177.17     29.78 o
  -3   3  22      267.75      287.56     34.11 o
  -1   3  22        0.27       60.07     40.37 o
   1   3  22     2059.28     1991.57     85.60 o
   3   3  22        9.82       60.50     36.19 o
   5   3  22      132.31      210.59     54.07 o
   7   3  22       68.68      117.88     81.21 o
   9   3  22      151.94      105.01     88.49 o
  11   3  22        1.80       41.57    103.75 o
 -18   4  22      236.31      214.26     85.01 o
 -16   4  22       63.62        6.60     56.25 o
 -14   4  22       19.61        0.00     61.16 o
 -12   4  22      365.76      255.79     52.36 o
 -10   4  22       64.03      127.21     41.75 o
  -8   4  22      139.00      145.88     40.06 o
  -6   4  22       12.38       52.14     40.31 o
  -4   4  22      463.16      561.24     47.50 o
  -2   4  22     1194.73     1356.70    109.98 o
   0   4  22       98.78      100.28     43.36 o
   2   4  22      297.36      305.96     50.18 o
   4   4  22       17.73       36.04     49.17 o
   6   4  22       79.80       47.61     63.21 o
   8   4  22      428.20      528.56     80.05 o
 -13   5  22        5.55        0.00     59.64 o
 -11   5  22       62.71        0.00     58.98 o
  -9   5  22        3.28      160.45     81.87 o
  -7   5  22        1.31        0.00     49.33 o
  -5   5  22      600.19      725.71     89.98 o
  -3   5  22      170.62       11.57     92.07 o
  -1   5  22       11.93       60.31     93.98 o
   1   5  22     1107.71     1334.93     99.24 o
   3   5  22      692.34      774.98    107.76 o
   5   5  22        5.62      116.53     81.85 o
  -4   6  22       30.88        0.00    113.92 o
 -21   1  23       57.65      159.69     61.68 o
 -19   1  23      477.99      461.89     68.79 o
 -17   1  23      101.22      113.54     39.25 o
 -15   1  23       26.88       34.49     49.82 o
 -13   1  23       42.56       80.85     30.92 o
 -11   1  23      334.68      341.71     33.89 o
  -9   1  23       10.63        0.00     26.50 o
  -7   1  23     3142.96     3038.14     85.10 o
  -5   1  23     3201.85     3075.14     86.20 o
  -3   1  23      794.61      867.18     56.67 o
  -1   1  23      780.36      800.40     47.16 o
   1   1  23      371.25      424.11     43.57 o
   3   1  23       10.54        0.00     44.86 o
   5   1  23       77.75       34.40     45.94 o
   7   1  23      269.58      334.56     52.53 o
   9   1  23       21.70       91.54     62.67 o
  11   1  23       40.67      127.42     65.73 o
 -20   2  23     1024.95      902.30     71.71 o
 -18   2  23       53.58        0.00     51.51 o
 -16   2  23        8.88        0.00     38.52 o
 -14   2  23       72.15      110.00     34.81 o
 -12   2  23      755.31      797.24     89.09 o
 -10   2  23      295.40      258.66     29.28 o
  -8   2  23       65.11       20.89     34.67 o
  -6   2  23        1.66       17.58     26.15 o
  -4   2  23     2414.23     2496.24    110.30 o
  -2   2  23      244.15      319.98     59.64 o
   0   2  23      129.43       83.50     40.56 o
   2   2  23      241.49      276.36     36.01 o
   4   2  23       47.60      166.83     59.90 o
   6   2  23      341.92      292.77     55.92 o
   8   2  23       91.94      116.02     58.94 o
  10   2  23      339.37      437.49     69.63 o
 -19   3  23       37.72        0.00     70.97 o
 -17   3  23      543.29      548.92     62.13 o
 -15   3  23      131.78       95.38     42.87 o
 -13   3  23       84.36      121.79     40.20 o
 -11   3  23      134.50       78.05     37.43 o
  -9   3  23       21.39       26.36     46.06 o
  -7   3  23     1310.43     1218.19     66.30 o
  -5   3  23      403.12      399.83     34.26 o
  -3   3  23      146.31      286.84     41.23 o
  -1   3  23        3.27       25.04     42.90 o
   1   3  23     1048.02      965.82     60.84 o
   3   3  23       18.76       51.65     43.39 o
   5   3  23      567.88      536.49     66.62 o
   7   3  23     1895.36     2219.71    117.32 o
   9   3  23      630.78      720.17     83.63 o
 -16   4  23      912.22      860.37     81.01 o
 -14   4  23      382.70      317.01     58.45 o
 -12   4  23      334.46      246.63     73.52 o
 -10   4  23       66.93      101.05     44.28 o
  -8   4  23       50.50      177.50     77.61 o
  -6   4  23     1187.01     1273.29     97.25 o
  -4   4  23     1473.17     1741.76    116.02 o
  -2   4  23      181.40      163.88     50.53 o
   0   4  23        1.58        0.00     45.87 o
   2   4  23      156.71      114.35     48.19 o
   4   4  23      835.24      987.13    117.90 o
   6   4  23      260.87      313.37     76.18 o
   8   4  23       44.71      144.55     77.29 o
 -13   5  23        0.61        0.00    112.88 o
 -11   5  23        1.35       64.45     61.32 o
  -9   5  23      745.71      796.42     88.75 o
  -7   5  23      399.07      509.22     62.60 o
  -5   5  23      286.88      469.80    102.66 o
  -3   5  23      201.15      388.08     94.12 o
  -1   5  23       36.60      126.45     71.10 o
   1   5  23      114.38      173.13     69.87 o
   3   5  23      164.80      109.55     62.55 o
 -20   0  24       11.61        0.00     72.89 o
 -18   0  24        7.10        0.00     65.88 o
 -16   0  24     1929.47     1787.17    113.45 o
 -14   0  24      132.13       84.46     52.21 o
 -12   0  24     2591.14     2304.74    108.80 o
 -10   0  24     1622.59     1603.75    124.26 o
  -8   0  24     5326.42     5119.90    175.38 o
  -6   0  24     1197.42      935.26     78.72 o
  -4   0  24     7482.80     7859.40    257.96 o
  -2   0  24       40.91       19.48     42.77 o
   0   0  24     1278.38     1252.74     93.84 o
   2   0  24      124.65       79.82     62.06 o
   4   0  24     3871.80     3700.26    186.73 o
   6   0  24      119.34      170.20     73.05 o
   8   0  24      917.76      998.12    217.91 o
  10   0  24      485.51      410.58     92.60 o
 -21   1  24      165.85      225.18     79.81 o
 -19   1  24      103.38      204.30     49.94 o
 -17   1  24        4.20       49.37     48.45 o
 -15   1  24      647.11      664.58     63.03 o
 -13   1  24      572.52      528.64     41.38 o
 -11   1  24      117.86      102.15     30.09 o
  -9   1  24     2236.92     2141.69     85.05 o
  -7   1  24       57.14      117.66     36.33 o
  -5   1  24     1414.72     1436.56     63.59 o
  -3   1  24      966.60     1086.79    107.50 o
  -1   1  24      755.96      899.49     63.73 o
   1   1  24      185.64      128.90     39.47 o
   3   1  24        1.33        0.00     43.25 o
   5   1  24      409.39      567.88     60.50 o
   7   1  24      833.99      989.87     78.85 o
   9   1  24     1570.84     1746.39    106.60 o
  11   1  24      641.82      982.11    124.16 o
 -20   2  24      710.15      580.37     64.03 o
 -18   2  24        0.04        6.45     43.43 o
 -16   2  24      401.66      363.69     42.85 o
 -14   2  24      691.28      691.16     58.42 o
 -12   2  24       66.41      127.06     63.37 o
 -10   2  24      912.98      984.30     69.82 o
  -8   2  24      120.02      181.87     29.52 o
  -6   2  24        3.14       16.50     27.74 o
  -4   2  24     2812.76     2814.20    109.46 o
  -2   2  24     2664.25     2778.77    122.52 o
   0   2  24      118.26      108.95     40.23 o
   2   2  24       25.20       39.75     34.77 o
   4   2  24      173.42      201.50     57.32 o
   6   2  24      878.21      974.30     80.74 o
   8   2  24      628.35      529.39     75.11 o
  10   2  24      142.58      117.72     75.35 o
 -17   3  24        0.10        0.00     53.44 o
 -15   3  24      687.34      744.36     55.30 o
 -13   3  24      181.61      134.06     47.46 o
 -11   3  24      174.69      117.88     52.60 o
  -9   3  24      303.51      341.77     67.37 o
  -7   3  24      322.37      362.58     43.44 o
  -5   3  24       83.86      106.99     53.02 o
  -3   3  24     1530.14     1325.86     88.79 o
  -1   3  24      175.81      134.91     47.17 o
   1   3  24      361.92      293.89     44.50 o
   3   3  24      117.56      234.01     53.32 o
   5   3  24        4.35        8.03     60.90 o
   7   3  24     1791.34     1820.83    111.60 o
   9   3  24       40.50        0.00     71.31 o
 -16   4  24        8.72        0.00     68.00 o
 -14   4  24       71.11        0.00     56.01 o
 -12   4  24      178.44      363.79     77.67 o
 -10   4  24      337.07      365.78     69.22 o
  -8   4  24      253.19      169.95     53.05 o
  -6   4  24        0.02        0.00     66.85 o
  -4   4  24       91.70       33.71     70.45 o
  -2   4  24     1695.90     1691.06    143.74 o
   0   4  24       37.20       14.07     80.97 o
   2   4  24        2.01        0.00     50.55 o
   4   4  24        0.72        0.00     64.12 o
   6   4  24       88.25        0.00     76.90 o
 -11   5  24      432.44      390.25     66.17 o
  -9   5  24      513.88      500.21    137.97 o
  -7   5  24     1005.06     1327.61    223.70 o
  -5   5  24        1.39       68.62    112.20 o
  -3   5  24      657.08      613.02    105.16 o
  -1   5  24      513.74      744.68     85.40 o
   1   5  24      940.23      925.17    104.88 o
 -19   1  25      294.92      403.73     70.22 o
 -17   1  25        5.59       51.66     41.59 o
 -15   1  25       15.64       42.06     51.70 o
 -13   1  25     1184.41      986.46     71.67 o
 -11   1  25      796.00      721.96     46.11 o
  -9   1  25     1381.19     1171.66     70.54 o
  -7   1  25      900.93      950.12     60.00 o
  -5   1  25      254.22      316.21     40.24 o
  -3   1  25     1950.97     2050.41     93.93 o
  -1   1  25        1.66        0.00     38.73 o
   1   1  25      192.45      220.93     48.44 o
   3   1  25     1234.55     1409.75    106.80 o
   5   1  25        0.41       38.62     51.36 o
   7   1  25      596.12      658.05     66.49 o
   9   1  25       22.89        0.00     71.12 o
 -18   2  25      646.43      653.31     56.87 o
 -16   2  25       77.62       87.56     43.45 o
 -14   2  25      340.59      384.01     53.61 o
 -12   2  25       56.80       72.30     39.92 o
 -10   2  25      481.20      576.53     77.33 o
  -8   2  25       20.65       25.31     32.44 o
  -6   2  25     1394.76     1327.62    122.03 o
  -4   2  25      888.84      935.26     62.63 o
  -2   2  25     3904.40     3951.05    123.38 o
   0   2  25       10.78        0.00     39.90 o
   2   2  25     1389.87     1377.03     93.62 o
   4   2  25      177.45      248.20     57.40 o
   6   2  25       93.79       96.51     60.86 o
   8   2  25      171.76      171.29     87.86 o
 -17   3  25      182.39       57.45     71.28 o
 -15   3  25     1606.70     1666.23    106.90 o
 -13   3  25        0.17       55.27     49.04 o
 -11   3  25      280.04      349.71     49.94 o
  -9   3  25      559.96      579.16     53.80 o
  -7   3  25       98.12       72.22     43.00 o
  -5   3  25     1374.37     1291.53     85.81 o
  -3   3  25      440.56      428.66     51.12 o
  -1   3  25      274.98      255.19     75.28 o
   1   3  25     1067.90     1020.10     64.05 o
   3   3  25       32.37        0.00     56.98 o
   5   3  25      429.95      429.82     70.83 o
   7   3  25       86.70       75.30     71.51 o
 -14   4  25      533.14      624.91     72.97 o
 -12   4  25       39.26       92.14     62.66 o
 -10   4  25      204.94      359.24     51.74 o
  -8   4  25        0.01       67.45     76.07 o
  -6   4  25      340.43      311.78     90.59 o
  -4   4  25        4.57        0.00     71.33 o
  -2   4  25      677.70      857.99     91.39 o
   0   4  25      313.49      203.40     57.17 o
   2   4  25     1128.63     1089.85     71.40 o
   4   4  25       18.66        0.00     71.79 o
  -7   5  25      838.33      846.26    202.23 o
  -5   5  25        6.66      188.94     93.42 o
  -3   5  25      735.80      841.92     88.66 o
 -18   0  26      387.47      347.13     99.20 o
 -16   0  26       10.98        3.93     66.00 o
 -14   0  26      687.91      806.75    122.69 o
 -12   0  26    12645.31    11304.62    475.51 o
 -10   0  26     5016.40     4307.44    185.22 o
  -8   0  26     4558.49     4593.65    167.36 o
  -6   0  26     2011.37     2069.00    108.25 o
  -4   0  26     2583.10     2630.47    122.50 o
  -2   0  26       35.42        0.00    104.89 o
   0   0  26      829.28      882.62    104.89 o
   2   0  26     1688.67     1941.09    289.46 o
   4   0  26     1040.07      857.19     99.07 o
   6   0  26      912.48     1113.49    125.82 o
   8   0  26       36.89       13.31     93.70 o
 -19   1  26       40.75      108.28     57.94 o
 -17   1  26        2.72        0.00     47.59 o
 -15   1  26      685.17      613.08     56.27 o
 -13   1  26     1818.18     1591.88     78.43 o
 -11   1  26        0.08        0.00     37.60 o
  -9   1  26     2324.75     2199.07     77.87 o
  -7   1  26      806.42      837.49     52.63 o
  -5   1  26       77.72       91.54     36.91 o
  -3   1  26      240.60      196.59     67.37 o
  -1   1  26     2015.18     1915.83     96.42 o
   1   1  26      902.83      962.55     79.56 o
   3   1  26     1321.60     1524.37     98.82 o
   5   1  26      202.76       76.05     58.17 o
   7   1  26      231.87      331.12    122.13 o
   9   1  26      183.43      211.75     73.58 o
 -18   2  26       19.78        0.00     52.69 o
 -16   2  26       66.91       53.03     51.78 o
 -14   2  26      997.63      961.30     99.52 o
 -12   2  26     1069.83     1073.62     73.01 o
 -10   2  26      460.86      529.68     56.13 o
  -8   2  26      208.89      178.46     35.48 o
  -6   2  26        0.03       52.92     36.13 o
  -4   2  26        2.10       40.74     48.31 o
  -2   2  26      130.01      111.90     45.55 o
   0   2  26     2561.57     2460.26    111.94 o
   2   2  26      594.51      839.15     71.36 o
   4   2  26      390.33      259.19     62.76 o
   6   2  26     1246.44     1357.22    103.19 o
   8   2  26       48.28       64.64     74.40 o
 -15   3  26      138.15      151.70     56.51 o
 -13   3  26     1004.08     1084.13     69.70 o
 -11   3  26       74.84        0.00     44.69 o
  -9   3  26       18.77        0.00     47.23 o
  -7   3  26      173.18      160.92     72.58 o
  -5   3  26       11.07        0.00     63.56 o
  -3   3  26      513.83      402.64     56.69 o
  -1   3  26     1430.82     1450.55     84.27 o
   1   3  26      189.54      405.99     83.33 o
   3   3  26      304.86      315.01     66.78 o
   5   3  26       58.88        0.00     87.82 o
 -12   4  26        3.31       54.63    145.15 o
 -10   4  26       28.60        0.00     71.54 o
  -8   4  26       52.81      215.10    153.74 o
  -6   4  26       29.66      136.27     93.52 o
  -4   4  26       32.95       87.62     82.62 o
  -2   4  26     1110.82     1282.05    105.18 o
   0   4  26       16.61        0.00     75.28 o
   2   4  26      396.59      480.33     83.69 o
 -17   1  27      338.55      354.60     69.12 o
 -15   1  27      753.61      532.68     56.74 o
 -13   1  27      227.17      168.80     67.13 o
 -11   1  27       28.44        0.00     37.65 o
  -9   1  27        5.61       22.59     47.83 o
  -7   1  27       87.00      107.48     39.47 o
  -5   1  27      150.02      182.13     45.75 o
  -3   1  27       50.37       91.52     44.33 o
  -1   1  27      518.48      378.77     70.04 o
   1   1  27       44.11        0.00     50.92 o
   3   1  27       54.46        0.00     54.51 o
   5   1  27        8.03       48.67     60.92 o
   7   1  27       10.13       14.94     67.28 o
 -16   2  27        0.22      150.29     59.53 o
 -14   2  27       15.51        0.00     44.96 o
 -12   2  27      118.73      259.09     66.89 o
 -10   2  27      745.04      584.19     54.59 o
  -8   2  27       56.20       48.15     50.48 o
  -6   2  27       13.26        0.00     43.42 o
  -4   2  27       44.09        0.00     49.03 o
  -2   2  27        1.23       15.49     48.07 o
   0   2  27      104.37      118.78     72.57 o
   2   2  27      100.89       60.02     87.32 o
   4   2  27     1267.16     1579.61    127.62 o
   6   2  27       16.64        0.00     68.46 o
 -13   3  27        1.24        0.00     50.75 o
 -11   3  27      315.30      188.56     57.74 o
  -9   3  27       63.07      104.38     67.29 o
  -7   3  27       51.17        0.00     68.38 o
  -5   3  27      332.30      371.48     76.91 o
  -3   3  27      117.14       96.04    126.25 o
  -1   3  27       12.43       39.78     85.79 o
   1   3  27      143.95      203.09     91.13 o
   3   3  27     1881.99     2081.64    132.15 o
 -10   4  27      541.28      624.98     92.29 o
  -8   4  27      476.85      752.26     93.58 o
  -6   4  27      692.14     1401.86    363.39 o
  -4   4  27     1427.10     1742.38    167.83 o
  -2   4  27      367.02      358.46     79.08 o
 -16   0  28      258.30      168.47     78.20 o
 -14   0  28      706.17      837.35     90.85 o
 -12   0  28      753.81      763.43    225.23 o
 -10   0  28       92.31      120.91     59.08 o
  -8   0  28     4564.94     4386.31    170.96 o
  -6   0  28      972.15     1141.61     94.30 o
  -4   0  28      712.57      686.53    101.64 o
  -2   0  28     1367.16     1373.28    132.18 o
   0   0  28       38.40       33.31     77.96 o
   2   0  28     1416.31     1472.83    229.29 o
   4   0  28        0.44      118.46     89.44 o
   6   0  28     1180.32      790.33    177.26 o
 -15   1  28      161.55      119.05     51.59 o
 -13   1  28        2.43        0.00     55.39 o
 -11   1  28     1930.31     1672.76    100.32 o
  -9   1  28      301.66      261.69     43.35 o
  -7   1  28     3354.90     3227.71    114.37 o
  -5   1  28     1178.19     1172.73     74.43 o
  -3   1  28      429.44      577.86     63.15 o
  -1   1  28      831.75      884.86     79.81 o
   1   1  28       52.78        6.95     57.92 o
   3   1  28      855.49      877.26     78.00 o
   5   1  28      781.90      863.95     99.76 o
 -14   2  28       24.86        8.61     58.43 o
 -12   2  28       71.32       13.51     49.05 o
 -10   2  28       67.16       80.46     55.38 o
  -8   2  28      376.17      447.18     70.72 o
  -6   2  28     1522.92     1590.65    120.73 o
  -4   2  28     2088.31     2131.90    100.31 o
  -2   2  28       62.05       40.31    100.23 o
   0   2  28        7.19       38.20     58.34 o
   2   2  28      281.06      330.52     66.37 o
   4   2  28     1664.11     2020.99    124.89 o
 -11   3  28        1.69       67.39    100.70 o
  -9   3  28      240.96      202.33     78.87 o
  -7   3  28        0.07        0.00     71.75 o
  -5   3  28     1062.92     1085.72    113.61 o
  -3   3  28       96.01      106.47     76.14 o
  -1   3  28       27.04      131.18    107.83 o
   1   3  28      136.68      238.12     70.61 o
 -15   1  29      976.58      728.98     65.98 o
 -13   1  29     1051.56      892.14     71.33 o
 -11   1  29      422.55      373.90     55.00 o
  -9   1  29      863.06      828.07     66.56 o
  -7   1  29       40.84        0.00     49.89 o
  -5   1  29       21.19       46.57     53.17 o
  -3   1  29       96.60      101.93     56.58 o
  -1   1  29      187.92       80.11     66.90 o
   1   1  29       50.14      137.98     63.10 o
   3   1  29       61.76       28.99     72.29 o
 -12   2  29      350.49      327.17     82.86 o
 -10   2  29        2.31        0.00     71.30 o
  -8   2  29       58.70        0.00     84.90 o
  -6   2  29      295.71      209.41     73.48 o
  -4   2  29      214.57      125.67     58.76 o
  -2   2  29      551.13      589.18     68.39 o
   0   2  29       72.62      116.72     61.45 o
   2   2  29      196.01      177.33     69.58 o
  -9   3  29      794.15      895.17    105.62 o
  -7   3  29      193.68      301.43     80.67 o
  -5   3  29     1755.01     1695.39    140.04 o
  -3   3  29      217.12      226.51     91.70 o
 -12   0  30      263.37      397.96     87.00 o
 -10   0  30      345.12      406.45     89.60 o
  -8   0  30      362.27      365.94    126.84 o
  -6   0  30       18.48       43.61     80.47 o
  -4   0  30      216.67      283.04     90.06 o
  -2   0  30       97.99       65.63     83.35 o
   0   0  30     1011.46     1020.60    199.21 o
 -11   1  30      303.47      409.29     71.04 o
  -9   1  30      730.00      748.43     77.50 o
  -7   1  30      209.96       53.95     57.85 o
  -5   1  30       63.09       57.97     57.39 o
  -3   1  30       44.64        0.00     59.80 o
  -1   1  30     1152.85     1353.86     95.10 o
   1   1  30        0.13       86.83     70.42 o
 -10   2  30      831.71      905.26     90.11 o
  -8   2  30      180.61      228.83     76.01 o
  -6   2  30      430.13      538.84     90.27 o
  -4   2  30      214.66       68.25     92.39 o
  -2   2  30     1323.40     1299.13     96.38 o
  -7   1  31      151.81        0.00     78.95 o
  -5   1  31        3.02        0.00     61.61 o
 
